# Supplementary material for: Identifying luminal and basal mammary cell specific genes and their expression patterns during pregnancy
Source: PLoS One. 2022 Apr 29;17(4):e0267211. doi: 10.1371/journal.pone.0267211 (PMC9053804; doi:10.1371/journal.pone.0267211)
Supplement: S1 Table — (XLSX) [file pone.0267211.s001.xlsx]

## Sheet: MCFS RI
Rank	Feature	RI
1	Cldn7	0.657436
2	Gjb6	0.594222
3	Acta2	0.563145
4	Sparc	0.558361
5	Krt4	0.53676
6	Col4a2	0.499858
7	1500015O10Rik	0.436132
8	Mylk	0.417653
9	Myh11	0.404522
10	Ly6d	0.381344
11	Cldn3	0.359773
12	Fmod	0.357234
13	Cited1	0.333423
14	Tmprss13	0.330876
15	Fstl1	0.325007
16	Krt17	0.309767
17	Tmprss2	0.289373
18	Tpm2	0.280451
19	Mal2	0.268121
20	Spp1	0.266868
21	Areg	0.251667
22	Csn1s1	0.244926
23	Tusc5	0.24304
24	Krt18	0.241664
25	Fgb	0.231315
26	Csn1s2a	0.227321
27	Csn2	0.226551
28	Nog	0.215861
29	Tbata	0.212082
30	Cnn1	0.209386
31	Tagln	0.199707
32	Cldn4	0.198534
33	Glycam1	0.192555
34	Jph3	0.177855
35	Smim22	0.171741
36	Wfdc18	0.170715
37	Rassf6	0.15972
38	Map1b	0.158333
39	Spon2	0.157058
40	Mrc1	0.150915
41	Postn	0.149733
42	Sorbs1	0.146143
43	Ssh2	0.14483
44	Gjb2	0.144746
45	Pdpn	0.143031
46	Ptn	0.142249
47	Dpysl2	0.142037
48	Ttpa	0.141835
49	Slitrk2	0.141032
50	Fgg	0.138124
51	Krt19	0.137814
52	Lrtm1	0.136983
53	Myl9	0.13441
54	Hist1h2af	0.133952
55	Cited4	0.123408
56	Rwdd2a	0.122853
57	Igfbp2	0.119506
58	Col4a1	0.112316
59	Nrg1	0.111935
60	Apoe	0.11142
61	Cald1	0.108111
62	Lao1	0.104732
63	Tspan1	0.103866
64	Palld	0.10095
65	Igf2bp2	0.100569
66	Lrg1	0.0999442
67	Clu	0.0994592
68	Cgn	0.0983502
69	Cxcl14	0.097795
70	Il17b	0.0975202
71	Gas1	0.0965507
72	Fgfr2	0.0959381
73	Actg2	0.095818
74	Cyp3a57	0.0922497
75	Abcc8	0.0912994
76	S100a6	0.0910485
77	Ankrd55	0.0880401
78	Igf2bp3	0.08786
79	Gm8267	0.087482
80	Chst10	0.0868139
81	Abcd4	0.0866362
82	Elf5	0.0851779
83	Tnfaip2	0.0846828
84	Wfdc2	0.0825419
85	Cldn19	0.0820203
86	Piezo2	0.079322
87	Bnc1	0.0787192
88	Emp1	0.078425
89	Spag5	0.0781043
90	Ltf	0.0772712
91	Krt5	0.0770716
92	Serpinh1	0.0767482
93	Gpx3	0.0764227
94	Hjurp	0.0763629
95	Hp	0.075705
96	Cystm1	0.0725707
97	Atp6v1b1	0.0717796
98	Erdr1	0.0717678
99	Cd82	0.071557
100	Atp13a4	0.0712626
101	1600014C10Rik	0.0710001
102	Lrrc24	0.0705242
103	Creb3l1	0.0692961
104	Nfe2l3	0.0685822
105	Col17a1	0.0676084
106	Kcnn4	0.0672008
107	Ifnk	0.0661245
108	AI593442	0.065065
109	Aqp5	0.0636584
110	Iqub	0.0633723
111	Tph1	0.063323
112	Ifitm3	0.0610626
113	Muc15	0.06098
114	Slc16a12	0.0596454
115	Tjp3	0.0588081
116	Acsl1	0.0582174
117	Dnajc12	0.0581691
118	Nek8	0.0574545
119	Cldn10	0.0568538
120	Sec16b	0.0563357
121	Gipc2	0.0557054
122	Tonsl	0.0553222
123	Scn7a	0.0546606
124	Marveld2	0.0536149
125	Bst1	0.0529733
126	2010012O05Rik	0.0528878
127	Fabp3	0.0525505
128	Cd200	0.0524497
129	Igf2bp1	0.0522486
130	Fam20c	0.0514548
131	Tmem132b	0.051317
132	Fam25c	0.0505814
133	S100b	0.0504175
134	Timm8a2	0.0490802
135	Mboat1	0.0482165
136	Timp3	0.0474674
137	Gm8909	0.0465121
138	Aanat	0.0465069
139	Wap	0.0464881
140	Lpl	0.0456006
141	Ccdc82	0.0452932
142	Spint1	0.0448663
143	Marveld3	0.0448115
144	D7Ertd443e	0.0443345
145	Acsbg1	0.0440222
146	Cd36	0.0437458
147	Galntl6	0.0434954
148	Tmprss11a	0.0433642
149	Ccdc80	0.043289
150	Lgals3	0.0431504
151	Acvr1c	0.0430717
152	Fcgbp	0.0426976
153	Kif5c	0.0426385
154	Syne4	0.0424025
155	Thrsp	0.0416819
156	Hhipl2	0.0415178
157	Synm	0.0414408
158	Smad6	0.0409272
159	Clca3a2	0.0406838
160	Tns1	0.0398142
161	Cog8	0.0396685
162	Saa1	0.0395046
163	Rasef	0.039192
164	Dkkl1	0.0389186
165	Aebp1	0.0387614
166	Gale	0.0387065
167	Moxd1	0.0373121
168	Hal	0.036984
169	Gadd45gip1	0.0367304
170	Mettl21c	0.0364923
171	Timp1	0.0360856
172	Gabra4	0.0357812
173	Mzf1	0.0353021
174	Crtam	0.0351495
175	Hs3st1	0.0348693
176	Ehd2	0.0348106
177	Bbs10	0.034761
178	Ogn	0.0347532
179	Cdyl2	0.0341829
180	Adgrg3	0.0340092
181	Sptbn2	0.0339484
182	Cck	0.0338334
183	Fst	0.0335512
184	Zfp661	0.0334654
185	Ehd4	0.0333479
186	Capsl	0.0333066
187	Cnn2	0.0329907
188	Ppfibp2	0.032754
189	Abca3	0.0327484
190	Pnma2	0.0325189
191	Pou3f1	0.0324756
192	Ppp1r3d	0.0324421
193	Abcg1	0.0322802
194	Iqcj	0.0321586
195	Chrm4	0.0320187
196	Rspo1	0.0316609
197	Strc	0.0315937
198	Scn1b	0.0313868
199	Lars2	0.0313118
200	Cers3	0.031183
201	Kit	0.0310662
202	Fras1	0.0307964
203	Ret	0.0306565
204	Bgn	0.0306007
205	Ltc4s	0.0302873
206	Trpm8	0.0301685
207	Tspan13	0.0301101
208	Hus1	0.030048
209	Kcnt1	0.0297602
210	Dsg3	0.0297074
211	Chrdl2	0.0296803
212	Cd164l2	0.0294016
213	Atp1b1	0.0293085
214	Slc9b2	0.0292074
215	Cecr2	0.0290352
216	Ly6k	0.0285674
217	Hsf5	0.0284547
218	Tchh	0.0283428
219	Ckb	0.0282205
220	Crabp2	0.0281981
221	Wfdc3	0.0278674
222	Hmx2	0.0276122
223	Tada2b	0.0275599
224	Krt14	0.0275122
225	Fanca	0.0274906
226	Cldn8	0.0274841
227	Muc4	0.0272647
228	Cav1	0.0271755
229	Slc39a4	0.0269113
230	Bspry	0.0268982
231	Dll1	0.0268954
232	Folr1	0.0268766
233	Cd83	0.0267971
234	Tm4sf4	0.0267427
235	Ly6g5b	0.0265947
236	Tcf24	0.0264616
237	Rab25	0.0263045
238	Trim46	0.0261533
239	Ubox5	0.0261132
240	Abcg2	0.0260691
241	Klhl25	0.0256141
242	Ogfod3	0.0255125
243	Eps8	0.0254618
244	S100a8	0.0254118
245	Zfp750	0.0253473
246	Dsp	0.0252977
247	Serpina3n	0.0252058
248	Il13ra1	0.0250818
249	Pamr1	0.0249774
250	Cldn1	0.0249069
251	Rgs11	0.0247981
252	Tmem39b	0.0245615
253	Mei1	0.0245307
254	Hoxd1	0.0244044
255	Plin2	0.0243659
256	Ptpn18	0.0242809
257	Prex1	0.0242616
258	Kif26b	0.0242549
259	Kdm6b	0.0240979
260	Upk3a	0.0239694
261	Ankrd22	0.0239329
262	Col9a2	0.0238222
263	Crym	0.0237946
264	Fcho1	0.0236048
265	Fastkd1	0.0235841
266	Rbks	0.0234857
267	Mfap5	0.0234483
268	Ptger1	0.0233608
269	Olfr1033	0.0233605
270	Chil1	0.0232918
271	Cd101	0.0232123
272	Csn3	0.0231799
273	Osmr	0.0231397
274	Myl6	0.0229857
275	Esyt3	0.0229767
276	Pced1a	0.0229626
277	Bhlhe41	0.0228863
278	Rnase1	0.0228852
279	Anxa2	0.0227817
280	Ehf	0.0226698
281	Prom1	0.0225115
282	Nox4	0.0224261
283	Gpr4	0.0224236
284	Clic6	0.0221917
285	Actn2	0.0221135
286	Grik5	0.0219066
287	Pde9a	0.0218785
288	Tmem136	0.0213961
289	Sh3bp5l	0.0211831
290	Zfp820	0.0211498
291	Bean1	0.0211184
292	Rab3a	0.0210362
293	Kif26a	0.0209719
294	Vim	0.0209271
295	Fam149a	0.020919
296	Atxn1	0.0208708
297	Tenm2	0.0208688
298	Cblc	0.0207316
299	Col14a1	0.0207246
300	Pabpc4l	0.0207148
301	Cdh3	0.0206757
302	Trf	0.0206644
303	Stmn4	0.0205281
304	Thg1l	0.0205018
305	Apln	0.0204767
306	F3	0.0204487
307	Foxj1	0.0204136
308	Ppfia2	0.0203508
309	Siglecf	0.0202754
310	Lcp1	0.0201142
311	Cables1	0.0199115
312	Slc15a5	0.0198476
313	Adamts1	0.0197691
314	Mrrf	0.0197474
315	Atp5f1	0.0197155
316	Synpo2	0.0196778
317	Nrep	0.0196719
318	Syndig1l	0.0196509
319	Pcdhga7	0.0196108
320	Slc38a9	0.0196092
321	Itgbl1	0.0195885
322	F5	0.0194498
323	Serpina3k	0.0194128
324	Capn8	0.0193847
325	Nlgn3	0.0192424
326	Plcg2	0.0192128
327	Muc20	0.0191078
328	Slc38a1	0.0190471
329	Rpp38	0.0190414
330	Il33	0.0188393
331	Slamf7	0.018782
332	Gm5868	0.0186599
333	Pramel5	0.0186449
334	Zfp459	0.0186186
335	Fam20a	0.018587
336	Dpysl3	0.0185781
337	Il24	0.0185296
338	Phlda1	0.0185207
339	Klhl31	0.0183888
340	Prr15l	0.0182417
341	Abcc3	0.0182032
342	Vipr1	0.0181911
343	Mpp3	0.018156
344	Nkain2	0.0181505
345	Adcy1	0.0181322
346	Edn1	0.0181043
347	Msh5	0.0180607
348	Ica1	0.0179561
349	Wnt5b	0.0179365
350	Mnda	0.0179241
351	Lca5l	0.0179015
352	Nexn	0.0177133
353	1700012B07Rik	0.017675
354	Scamp5	0.0176048
355	Dnase1l3	0.017591
356	Flt1	0.0175546
357	Rab17	0.0175042
358	Fam57a	0.0175015
359	Bend5	0.0173851
360	Tgfbr3	0.0173395
361	Socs3	0.0172546
362	Bcl2l14	0.017137
363	Syt13	0.0170966
364	Sidt1	0.0170879
365	Tmem56	0.0170762
366	Dsc2	0.0170697
367	Rasl10a	0.0168726
368	Kcnip1	0.016819
369	Samd5	0.0167948
370	Pgr	0.0167623
371	Gdf9	0.0166947
372	Hapln1	0.0166356
373	Mcm9	0.0166341
374	Eogt	0.0166082
375	Klk10	0.0165727
376	Syt11	0.0165199
377	Smyd4	0.016443
378	Cerk	0.0164338
379	Ocln	0.0163678
380	4921536K21Rik	0.0163167
381	Saa2	0.0161874
382	Pram1	0.0161463
383	Gm5148	0.0160463
384	Dusp4	0.0159717
385	Scn5a	0.0159427
386	Setd6	0.0159065
387	Dmkn	0.0158927
388	9130019O22Rik	0.0158833
389	E2f2	0.0158813
390	Slc23a1	0.0158808
391	Tbcc	0.0158527
392	Antxr1	0.0158288
393	Cds1	0.0156981
394	Igfals	0.0156416
395	Tmc5	0.0156114
396	Lpin1	0.0156035
397	Prg4	0.0155759
398	Tpm1	0.0155582
399	Ctsh	0.0155401
400	Wisp1	0.0154925
401	Rorb	0.0154614
402	Grap2	0.0154457
403	Tnfsf13	0.015428
404	Lrrc14	0.0153604
405	Cplx2	0.015245
406	Olfr550	0.0152057
407	Them5	0.0151686
408	Chac1	0.0151149
409	AI661453	0.0151083
410	Plet1	0.0151079
411	Hectd2	0.0150661
412	Trappc5	0.0150489
413	Aox3	0.0150476
414	Adig	0.0149847
415	Car2	0.0148382
416	Kcnj14	0.0148192
417	Clca3b	0.0147693
418	Ankzf1	0.0147587
419	Actg1	0.0147411
420	Shank1	0.0147188
421	Htra1	0.0146993
422	Pgf	0.0146884
423	Socs2	0.0145808
424	Mrs2	0.0145288
425	Arhgef6	0.0145182
426	Mr1	0.0144751
427	Smg8	0.0143677
428	Pabpc6	0.0143331
429	Syn2	0.0143214
430	Best1	0.0142955
431	Cd9	0.0142926
432	Adam22	0.0142609
433	A730008H23Rik	0.0142501
434	Ldb2	0.0142337
435	Stc2	0.0142254
436	Mbp	0.0141204
437	Nqo1	0.0140949
438	Tmprss4	0.0140939
439	Wfdc17	0.0140035
440	Ugt2b34	0.0139865
441	Ubiad1	0.0139833
442	Tmem79	0.0139727
443	Scnn1g	0.0139148
444	Plcd3	0.0139
445	Esr1	0.0137862
446	Notch3	0.0137333
447	Npy	0.0137246
448	Lcn2	0.013691
449	Emilin1	0.0136699
450	Ralgps1	0.0136157
451	Pla1a	0.0135311
452	Plac8	0.0134928
453	B4galt4	0.01344
454	Grhl1	0.0134366
455	Ceacam10	0.0134327
456	Krt8	0.0133451
457	Caprin2	0.013342
458	Selp	0.0133294
459	Ormdl1	0.0132993
460	Sh3gl3	0.0132708
461	Elavl2	0.0132407
462	Cox7a2	0.0132076
463	Clec3b	0.0132015
464	Inhbb	0.0131936
465	Gpr153	0.0131838
466	Atp2c2	0.0131263
467	Ptk2b	0.0131201
468	Hpn	0.013044
469	Marveld1	0.0130088
470	Tnxb	0.0129781
471	Zgrf1	0.0129528
472	Spns2	0.0129475
473	Trim63	0.0128366
474	2010300C02Rik	0.012835
475	Btn1a1	0.0128158
476	Plat	0.0128158
477	Perp	0.0128066
478	Ccl4	0.0127948
479	Prss8	0.0127923
480	Ccnd2	0.0127687
481	Prodh	0.0127462
482	Ccdc71l	0.0127295
483	Lama3	0.0126891
484	Gcm2	0.0126824
485	Lad1	0.0126426
486	Nck2	0.0126065
487	Ackr1	0.0125802
488	Mmp23	0.0125796
489	Onecut2	0.0125608
490	Fmn2	0.0125563
491	BC030500	0.0125115
492	Prlr	0.0125076
493	Slc37a2	0.0125065
494	Cd3g	0.012455
495	Cyp2j9	0.012397
496	Zfp800	0.0123888
497	Chmp4c	0.0123447
498	Agt	0.0122704
499	Serpina3c	0.0122666
500	Fbn1	0.0122657
501	Hoxa10	0.0122655
502	Slc34a2	0.01226
503	Tmppe	0.01224
504	Mpped2	0.0122374
505	St8sia3	0.0121194
506	Fbxl8	0.0121188
507	Abca8a	0.0121063
508	Pik3cg	0.0120996
509	Shank2	0.0120782
510	Cacna2d1	0.0120762
511	Krt7	0.0119945
512	Padi3	0.0118746
513	Zfp534	0.0118202
514	Agap2	0.0117367
515	Cxcl17	0.0117233
516	Olah	0.0117073
517	Hist1h3f	0.0116858
518	Gmppb	0.0116692
519	Sox11	0.0115986
520	Cpa6	0.0115736
521	Ggt6	0.0115605
522	Klhdc7a	0.0115582
523	Synb	0.0115523
524	Lrrn4	0.0115212
525	Fasl	0.0115169
526	Srgn	0.0114934
527	Igsf5	0.0114804
528	A3galt2	0.0114616
529	Rab3c	0.0114515
530	Iqgap2	0.0114162
531	Zak	0.0113791
532	Snx10	0.0113018
533	Cd69	0.0113003
534	Matk	0.0112917
535	Crb3	0.0112538
536	Me2	0.0111665
537	Trp63	0.0111495
538	Rbms3	0.0110753
539	Hoxd4	0.0110647
540	Gm4847	0.0110578
541	Tead2	0.0110465
542	Phyh	0.0110217
543	Snhg11	0.0109881
544	Slc44a4	0.0109837
545	Snai1	0.0109702
546	Pkp2	0.0109473
547	Six6	0.0109464
548	Thbd	0.0109315
549	Frk	0.0109309
550	Mical3	0.0109131
551	Gdf3	0.0108983
552	Efcab1	0.010863
553	Fzd10	0.0108552
554	Car6	0.0108413
555	Wdr47	0.0108273
556	Tslp	0.0108208
557	Kif1a	0.0108182
558	Bcar3	0.0108041
559	Phtf1	0.0107518
560	Gm1673	0.0107357
561	Kcnk5	0.0107222
562	Kbtbd7	0.0106927
563	Rasgrf1	0.0106869
564	Gnb4	0.0106632
565	Lipg	0.0106625
566	Cd3e	0.0106432
567	Catip	0.0106256
568	Krt42	0.0106004
569	Pltp	0.0105584
570	Tmem38a	0.0105388
571	Rbpms	0.0105377
572	Slc22a3	0.0105167
573	Dscaml1	0.0105131
574	C4b	0.0105053
575	Lmna	0.0104928
576	Nos1ap	0.0104907
577	Enc1	0.0103951
578	Pglyrp1	0.010391
579	Fgf10	0.0103637
580	Ttc22	0.0103585
581	Papln	0.0103386
582	Kcna6	0.0103158
583	Gpr22	0.0103085
584	Barx2	0.0102908
585	Doc2b	0.0102723
586	Pln	0.0102531
587	Wif1	0.0102367
588	Serpina3f	0.0102301
589	Zic2	0.0101714
590	Cd164	0.0101588
591	Cd70	0.0101577
592	Cyp24a1	0.0101442
593	B3galt1	0.0100916
594	Chst11	0.00998183
595	Mpi	0.00997216
596	Brinp3	0.00993329
597	Slc7a8	0.00993309
598	Rps27	0.00992463
599	Pde7b	0.0099148
600	Itgb8	0.0099147
601	Smad5	0.00990503
602	Ifitm1	0.00989651
603	Ace	0.00989591
604	Selenbp1	0.0098923
605	Pias4	0.00988207
606	Icos	0.00985444
607	Cfb	0.00980296
608	Micalcl	0.00979095
609	Casq2	0.0097803
610	Zdhhc18	0.00977028
611	Dsn1	0.00975039
612	Serpinf1	0.00974946
613	Ptpn1	0.00971728
614	Ltbp4	0.00971349
615	Lancl3	0.00971315
616	Itih2	0.0097008
617	Lurap1	0.00969839
618	Col8a1	0.00968329
619	Crlf1	0.00967881
620	Lalba	0.00965914
621	Arg1	0.00964268
622	Rasal1	0.00963416
623	Trim14	0.00962726
624	Rttn	0.00962444
625	Msrb3	0.00960815
626	Wnt10a	0.00956567
627	Tmem30b	0.00956156
628	Irx4	0.00955636
629	Hes2	0.00954546
630	Prune2	0.00953583
631	9530053A07Rik	0.00952973
632	Calr4	0.00947621
633	S1pr1	0.00943368
634	Csf2rb	0.00938949
635	Mctp1	0.00937607
636	Syde2	0.00936742
637	1700019D03Rik	0.00933143
638	Erbb3	0.00930317
639	Syn3	0.00930117
640	Gm5622	0.00929919
641	Atp5c1	0.00928596
642	BC089597	0.00926777
643	Tmem128	0.00924156
644	Fam129a	0.00924005
645	Alox15	0.0092114
646	Scn4a	0.00919944
647	Igfbp3	0.00917383
648	Pomc	0.00917246
649	Luzp1	0.00914901
650	Sptlc3	0.0091286
651	Susd2	0.00911487
652	Pex11a	0.00910633
653	Asic3	0.00909353
654	S100a11	0.00908196
655	Ppp1r8	0.00906255
656	Pik3cb	0.00904052
657	Cwc22	0.00903984
658	Gdpd1	0.00903823
659	Gfpt2	0.00902942
660	Kcnip4	0.00902304
661	Polm	0.00902111
662	C1galt1	0.00902059
663	Ugt8a	0.00901786
664	Dnmbp	0.00901346
665	Kcna1	0.00895016
666	Shank3	0.00892814
667	Gpr155	0.00892599
668	Tgfb1i1	0.00892065
669	Eml5	0.00891834
670	Kcnf1	0.00891618
671	Prrt2	0.00890064
672	Ccl24	0.00888935
673	Pxdc1	0.00887033
674	Lrrc48	0.00884796
675	St14	0.00880509
676	Pmepa1	0.00879839
677	Nalcn	0.00877301
678	Ccdc112	0.00876653
679	Wipf3	0.00873792
680	Cysrt1	0.00873783
681	Zbed5	0.00872292
682	Ddit4	0.00871897
683	Gm6904	0.00870255
684	Fam122b	0.00867475
685	Selplg	0.00867084
686	Pomk	0.00865819
687	Col5a3	0.00861427
688	Hephl1	0.0086111
689	Rbp7	0.00859876
690	E430018J23Rik	0.00858696
691	Scn2a1	0.00857231
692	Ube2j2	0.0085714
693	Ovol2	0.00856335
694	Cdh5	0.00856331
695	Fhod3	0.0085608
696	Vwa1	0.00855931
697	Cep78	0.00855548
698	Cntfr	0.00853367
699	Rsph3b	0.00853048
700	Lipa	0.00849539
701	Mrpl46	0.00849527
702	Nupl2	0.00847524
703	H6pd	0.0084724
704	Vill	0.0084497
705	Mn1	0.00842709
706	Plcl1	0.00840588
707	Dmp1	0.00840315
708	Plec	0.0083672
709	Atp6v1c2	0.00835454
710	Gm3383	0.00834797
711	Sostdc1	0.00834479
712	Hdac10	0.00833258
713	Serpina3g	0.00832704
714	Tmem185b	0.00831481
715	Sema4d	0.0083009
716	Mbd3l2	0.00828949
717	P2ry4	0.00826683
718	Iqca	0.00826631
719	Slc5a1	0.008258
720	Pagr1a	0.00824391
721	Pgam5	0.00823224
722	St6galnac4	0.00821576
723	Elfn2	0.00819515
724	Ttc39a	0.00818497
725	Pclo	0.00818329
726	Unc5c	0.00816229
727	Krt6a	0.00815669
728	Tagln2	0.00814919
729	Igsf8	0.00813519
730	Jam2	0.00813068
731	Iba57	0.00812936
732	Lrrc8c	0.00811149
733	Trappc11	0.00809398
734	Ncmap	0.00806839
735	Rarres2	0.0080619
736	Coq5	0.0080604
737	Reln	0.00804626
738	Otx2	0.0080398
739	Sema6d	0.00803179
740	Prmt6	0.00801848
741	Vmn2r120	0.00800781
742	Ptrf	0.00800755
743	Clcn3	0.00799864
744	Hmga2	0.00798515
745	Trim36	0.00798311
746	Adam23	0.00795328
747	D630003M21Rik	0.00795181
748	Rac2	0.00794689
749	Tram1l1	0.00792904
750	Foxa1	0.00791364
751	Cel	0.00788466
752	Mmp11	0.00787966
753	Elavl3	0.00786206
754	Col5a2	0.0078615
755	Agtr1a	0.00785417
756	Col18a1	0.00783738
757	Bdkrb2	0.00781457
758	Fam126a	0.00780332
759	Atp7b	0.00778643
760	Ngef	0.00778438
761	Eln	0.00777698
762	Serpina3m	0.00776849
763	Gfra1	0.00773561
764	Prtn3	0.00771144
765	Ptprd	0.00770452
766	Dnah1	0.00770088
767	Rbbp8nl	0.00770054
768	Kcnj10	0.00769953
769	Slx1b	0.00768728
770	2610528J11Rik	0.00768489
771	Cyp1a2	0.00766906
772	Pdk4	0.00766356
773	Iqgap3	0.00765689
774	Gab2	0.00763575
775	Tubb4a	0.00763285
776	Smagp	0.0076315
777	Srp54b	0.00762248
778	Phf24	0.00762059
779	Actb	0.00761508
780	Rhov	0.00759078
781	Slc12a4	0.007588
782	Cpa4	0.00758735
783	Cpne8	0.00758733
784	Ptprn2	0.00757044
785	Otol1	0.00756162
786	Tmc4	0.00753688
787	Npl	0.00753584
788	Vwa7	0.00752802
789	Pde2a	0.00752505
790	Ptgdr	0.0075193
791	5031414D18Rik	0.00751295
792	Olfr286	0.00751125
793	Fgf9	0.00750416
794	Ric8b	0.00749583
795	Sdpr	0.00749066
796	Snx7	0.00747475
797	Ugt1a6a	0.00746495
798	Rimklb	0.00745226
799	Zfp619	0.00744647
800	Ecm2	0.00743864
801	Il17re	0.00741291
802	Med13	0.00740446
803	Adgrl4	0.00740395
804	Pdlim3	0.00737795
805	Naglu	0.00737602
806	Ak1	0.00733234
807	Pou6f1	0.00730786
808	Efnb3	0.00730703
809	Ncan	0.00730378
810	Serpina3i	0.0072831
811	Krt23	0.00726207
812	Mrvi1	0.007243
813	Rd3	0.00723678
814	Ctla2b	0.00722615
815	Cer1	0.00722254
816	Racgap1	0.00719593
817	St6galnac6	0.00718796
818	Ugt1a6b	0.00717585
819	Igf1r	0.00717072
820	Snx9	0.00716749
821	Lmx1a	0.00716591
822	Krtap16-1	0.00716507
823	Thap7	0.00713755
824	St6galnac3	0.00713469
825	Ano5	0.00713113
826	Wscd1	0.00712905
827	Pard6g	0.00711147
828	Mtmr7	0.00710972
829	Aqp1	0.0071015
830	Slc39a5	0.00710008
831	Tmem40	0.00709588
832	6030468B19Rik	0.00706155
833	Tifab	0.00704394
834	Cpped1	0.00703635
835	Htr1d	0.00703248
836	Medag	0.0070301
837	Pianp	0.00702622
838	Klf14	0.00701805
839	Cdo1	0.0070155
840	Mpzl3	0.00700608
841	Cand2	0.00700002
842	Slc30a1	0.00698826
843	Pcf11	0.0069788
844	Ptchd1	0.00697852
845	Scnn1b	0.00696441
846	Fndc1	0.00696427
847	Surf2	0.00696327
848	Cadm2	0.00696066
849	Smco1	0.0069404
850	Gm5797	0.00693797
851	Pon3	0.00693394
852	Selm	0.00693035
853	2610528A11Rik	0.00691521
854	Esrp2	0.00691323
855	Slc28a3	0.00689738
856	Gata6	0.00689172
857	Zfp276	0.00688758
858	Ovol3	0.00688499
859	Prdm1	0.0068838
860	Lax1	0.00687648
861	Tmem110	0.00687566
862	Mef2c	0.00686641
863	Prok2	0.00685136
864	Gemin6	0.00684739
865	Zfp345	0.00683705
866	Lin28a	0.00682897
867	Tuft1	0.00682546
868	Pcdh19	0.00682333
869	Zfp773	0.00681466
870	Zfp65	0.00681142
871	Pof1b	0.0067871
872	Taf15	0.00678271
873	Sertm1	0.00676572
874	Fam13c	0.00676473
875	Chka	0.00676284
876	Mdh1	0.00675217
877	Cd14	0.00673369
878	Speer4e	0.00671487
879	Itga1	0.00669676
880	Tfpi2	0.00668631
881	Fabp4	0.0066862
882	Slc47a1	0.00667842
883	Ccl7	0.006672
884	Slc5a5	0.00666884
885	Musk	0.00666428
886	Vcan	0.00666006
887	Cd34	0.00665776
888	Adcy7	0.00664159
889	Rgs19	0.00663482
890	Vangl2	0.00662185
891	Arl6ip6	0.00660724
892	Gm5347	0.00660396
893	Tec	0.00658839
894	Llgl2	0.00658799
895	Anxa8	0.00658469
896	Atp1a2	0.00658361
897	Gja1	0.0065827
898	Cpxm2	0.00655762
899	Aif1l	0.00655708
900	Phf1	0.00653789
901	Ecm1	0.0065108
902	Gpr63	0.00648576
903	Ramp3	0.006484
904	Gtf3c4	0.00648303
905	Akap12	0.00647716
906	Mier3	0.00646761
907	Btg1	0.00646579
908	Slc5a6	0.00645868
909	Sh3bgr	0.00643765
910	F2rl2	0.00643437
911	Kcne4	0.00642742
912	4931406B18Rik	0.00641024
913	Speer4c	0.00639876
914	Cd163	0.00639392
915	Gm266	0.00639197
916	Ywhaz	0.00638926
917	Bcam	0.00636826
918	Ppm1m	0.00636384
919	Klk11	0.00636264
920	Skint3	0.0063495
921	Mrpl12	0.00633841
922	Cdh13	0.00632987
923	Il6	0.00632933
924	Atp8b5	0.00632191
925	Mlph	0.00630901
926	Kti12	0.00630712
927	Skil	0.00630591
928	Aim1l	0.00629783
929	Lgals7	0.00629055
930	Espnl	0.00627111
931	Ppargc1b	0.00625623
932	Gm10354	0.00625333
933	Ppp6r2	0.00624964
934	Hoxa5	0.00624522
935	Dcc	0.00624493
936	Rapsn	0.00623988
937	Dennd5b	0.00623657
938	Rrp7a	0.00623163
939	Dkk1	0.00623117
940	Abhd17b	0.00623054
941	4932438A13Rik	0.00622724
942	Rplp2	0.00622018
943	Slc30a9	0.0062125
944	Cfap61	0.00621229
945	Sel1l3	0.00619344
946	Cdt1	0.00618756
947	Olfml2b	0.00618574
948	Fam163a	0.00618356
949	Ctdp1	0.00617057
950	Mgme1	0.00616736
951	Slc9a9	0.00616731
952	Gimap4	0.00615197
953	Cthrc1	0.00614456
954	B4galt6	0.00614187
955	Bglap3	0.00613891
956	Tmem72	0.00613557
957	Alg1	0.00611693
958	Pdzk1ip1	0.00611223
959	Fn1	0.00610825
960	Srcin1	0.0061025
961	Rapgef4	0.00610153
962	Matn4	0.00605434
963	Med18	0.00605432
964	Ano3	0.00604936
965	Fasn	0.00604788
966	Slc25a30	0.00604093
967	Dlk2	0.00603945
968	Speer4cos	0.00603168
969	Dkk3	0.00602925
970	Eml4	0.00601268
971	Zfp608	0.00600964
972	Cldn6	0.00600758
973	5330417C22Rik	0.00600065
974	Fign	0.00599773
975	Hoxd11	0.00599022
976	Adgrf5	0.00598378
977	Itga8	0.00597674
978	Krt16	0.00596364
979	Dlx3	0.00596102
980	Col1a2	0.00594818
981	Tm4sf1	0.00593
982	Ppic	0.00591192
983	Slc1a4	0.00590481
984	Dkk4	0.00590225
985	Galnt13	0.00589946
986	Ntng1	0.00589109
987	4932416K20Rik	0.00588996
988	Mns1	0.0058776
989	Ikzf4	0.00587574
990	Ptpn22	0.0058528
991	Fat2	0.00585192
992	Pdia5	0.00584932
993	Ngf	0.00583505
994	Sdk1	0.00583485
995	Clec14a	0.00582227
996	Usp16	0.00581666
997	Fam104a	0.00580688
998	Dennd3	0.00580219
999	Vstm4	0.00578329
1000	Hp1bp3	0.00578203
1001	Ccl3	0.00577773
1002	Figf	0.0057745
1003	Ovol1	0.00576549
1004	Mia	0.00576533
1005	Adra1a	0.00575735
1006	Lrrk2	0.00573706
1007	Npr1	0.0057368
1008	Lmod1	0.00572679
1009	Eml6	0.00570299
1010	Gstm3	0.00569105
1011	Prkcb	0.00569058
1012	Casc1	0.00567284
1013	Plxdc2	0.00566754
1014	Brd8	0.00566674
1015	Egfl7	0.00566042
1016	Stox1	0.00566026
1017	Ednrb	0.00565204
1018	Tacstd2	0.00565039
1019	Slc25a1	0.005635
1020	Cdh19	0.00563471
1021	Acy3	0.00563415
1022	Avpr1b	0.00562872
1023	Tppp3	0.00562581
1024	Uba52	0.00561024
1025	Gsn	0.00560902
1026	Olfr935	0.00560724
1027	Mixl1	0.00559261
1028	Cnot4	0.00558668
1029	Pmp22	0.0055775
1030	Myh9	0.00557561
1031	Igfbp4	0.00557207
1032	Arhgef39	0.00555329
1033	Cd300a	0.00554654
1034	Atat1	0.00554444
1035	Pdxp	0.00553811
1036	Pros1	0.00553769
1037	Ftcd	0.00550859
1038	Il34	0.00550511
1039	Reep6	0.0054971
1040	Perm1	0.00549693
1041	Adra2a	0.00549499
1042	Il10	0.00549275
1043	Pik3c2g	0.00549049
1044	Tbrg1	0.00548162
1045	Acap3	0.00547523
1046	Dennd2a	0.00546753
1047	Capg	0.00546678
1048	Slc13a2	0.00546452
1049	Bmyc	0.00545085
1050	Egflam	0.00544452
1051	AW209491	0.00543252
1052	Vrk2	0.00543036
1053	Acss1	0.0054154
1054	2020-09-04	0.00540937
1055	Evc2	0.00540735
1056	Rgl3	0.00540617
1057	Ang6	0.00540293
1058	Ttn	0.00539986
1059	Spock3	0.00539046
1060	Col23a1	0.00538233
1061	Fosl1	0.00537979
1062	Col12a1	0.00537431
1063	Mitf	0.00536925
1064	Ttc21a	0.00536456
1065	Gm9758	0.0053623
1066	Nt5e	0.00536079
1067	Dbi	0.00535925
1068	Trhr	0.00535051
1069	Nudt17	0.00533855
1070	Mapk1ip1	0.00533655
1071	Ncapd2	0.0053335
1072	Mcur1	0.00533166
1073	Scin	0.00530689
1074	Nhlrc3	0.00530218
1075	Abhd14b	0.00529397
1076	Ang3	0.00528157
1077	Rtn1	0.00527663
1078	Dcx	0.00527152
1079	Grm8	0.005265
1080	Frem2	0.00525798
1081	Rprml	0.00524784
1082	Igsf11	0.00524466
1083	Pkn1	0.00524286
1084	Isoc2b	0.00524192
1085	Crlf2	0.00523625
1086	Arhgap28	0.00522266
1087	Hes1	0.00522141
1088	Arel1	0.0052214
1089	Stk-ps2	0.00522129
1090	Spns3	0.00520829
1091	Prrg1	0.00519216
1092	Vegfc	0.00519057
1093	Gm21992	0.00518919
1094	Gpc3	0.0051869
1095	Klk8	0.0051822
1096	Sult2b1	0.0051637
1097	Cyyr1	0.00515979
1098	Erg	0.00514786
1099	Cnbd2	0.00514146
1100	Zfhx4	0.00513883
1101	Scara5	0.0051368
1102	1110038F14Rik	0.00513232
1103	Gpr85	0.00513048
1104	Gpihbp1	0.00511861
1105	5430401F13Rik	0.00511245
1106	Prkd1	0.00508588
1107	Smox	0.0050837
1108	Atad3a	0.00508289
1109	Zfp518b	0.00507185
1110	Mgp	0.00504113
1111	Gpr137b	0.00503875
1112	Syne3	0.00503787
1113	Dock11	0.00503663
1114	Speer4d	0.00503482
1115	Mastl	0.00503436
1116	Cbx7	0.00502244
1117	Fam212a	0.00501951
1118	Acnat1	0.00501912
1119	Acbd7	0.00500975
1120	Sh2d3c	0.00499494
1121	Adrb3	0.00499219
1122	Esam	0.00498984
1123	Foxb1	0.00498424
1124	Adamts18	0.00497429
1125	Oacyl	0.00497169
1126	Ooep	0.00496425
1127	Btg2	0.00496197
1128	Atic	0.00495889
1129	Klhl41	0.00494552
1130	Ciita	0.00494249
1131	Ints8	0.00493542
1132	Grik3	0.00493318
1133	Adam29	0.00493196
1134	Ilk	0.00492757
1135	Pkp1	0.0049265
1136	BC048403	0.00491943
1137	Upk2	0.00491627
1138	Ldb3	0.00491379
1139	Arrdc3	0.00490745
1140	4921506M07Rik	0.00490669
1141	Cpxm1	0.00490542
1142	S1pr3	0.00489556
1143	Tmem183a	0.00489553
1144	Slc25a10	0.00489454
1145	Arfgap3	0.00489179
1146	Gldc	0.00487619
1147	Atp2a3	0.0048754
1148	Klhl29	0.00487539
1149	Pip5k1c	0.00486641
1150	Kirrel	0.00486363
1151	Isl1	0.00484886
1152	Plekhn1	0.00483493
1153	Def6	0.00483418
1154	Ddit3	0.00482884
1155	Cmtm8	0.00481937
1156	Cyp3a13	0.00481904
1157	Jund	0.00481835
1158	Speer4a	0.00481682
1159	Snta1	0.00481649
1160	Kcna2	0.00481093
1161	Col4a3bp	0.0047962
1162	St18	0.00479051
1163	A830018L16Rik	0.00478825
1164	Rnf180	0.00478734
1165	Mndal	0.00476716
1166	Clic4	0.00476684
1167	Gm3696	0.00475832
1168	Asb2	0.00474849
1169	Bcl11b	0.00472701
1170	Numbl	0.00472365
1171	Gm867	0.00472345
1172	Fstl3	0.00472319
1173	Pogz	0.00472208
1174	Kif7	0.0047159
1175	Tcf15	0.00470616
1176	Mylk4	0.00470462
1177	Zfp592	0.00469534
1178	D030056L22Rik	0.00468741
1179	Trmt5	0.00467801
1180	Pcsk2	0.00467759
1181	Leng1	0.00466969
1182	Htra4	0.00466734
1183	Soat1	0.00466631
1184	D930020B18Rik	0.0046553
1185	Tspan33	0.00465487
1186	Peli1	0.0046543
1187	Stra8	0.0046536
1188	Zcchc24	0.00463594
1189	Gpr87	0.00462148
1190	Fam221a	0.00462073
1191	Prelp	0.00461952
1192	Slc24a3	0.00461086
1193	Eif4ebp3	0.0046103
1194	Dbp	0.0046057
1195	Kin	0.00459861
1196	Cxcl12	0.0045974
1197	Cluap1	0.00459363
1198	Frat1	0.00458924
1199	Lum	0.00458561
1200	Adcy3	0.00458111
1201	Bik	0.00457953
1202	Ankrd52	0.00457623
1203	Abr	0.00457494
1204	Ppp1r14a	0.00457155
1205	Pqlc3	0.00457131
1206	Rpp25l	0.00455957
1207	Ebf1	0.00455273
1208	Slc20a1	0.00454962
1209	Atp12a	0.00454943
1210	B4galnt1	0.00454595
1211	Tgtp2	0.0045401
1212	Chat	0.00454005
1213	Tmem204	0.00453881
1214	Golga7	0.00453107
1215	Tfip11	0.00453047
1216	Fut4	0.00452617
1217	Kif15	0.00452451
1218	Layn	0.00452095
1219	Cntnap2	0.00451946
1220	Arap3	0.00451629
1221	Tbx5	0.00451475
1222	C3	0.00451122
1223	Plb1	0.004511
1224	Atp6v0a1	0.00450921
1225	Adam15	0.00450909
1226	Ccnd1	0.00450904
1227	Ereg	0.00450786
1228	Trim52	0.00450745
1229	Lifr	0.0045018
1230	Stard13	0.00449213
1231	Mecom	0.00449207
1232	Lyz2	0.00448882
1233	C6	0.00447907
1234	Trim60	0.00447599
1235	Foxs1	0.00447394
1236	Psat1	0.00447271
1237	Unkl	0.00447146
1238	Sfxn5	0.0044614
1239	Pls1	0.00446014
1240	Lsm1	0.00445803
1241	Slc16a4	0.004453
1242	Cacna1e	0.00445279
1243	Dmpk	0.00444466
1244	Ncoa7	0.00443805
1245	Mfhas1	0.00443779
1246	Baz2a	0.00443564
1247	Ufm1	0.00443446
1248	Gpx7	0.00442088
1249	Cd63	0.00441161
1250	Wnt11	0.00440293
1251	Lpgat1	0.00439313
1252	Csf2rb2	0.00438925
1253	Tnfrsf19	0.00438655
1254	Col4a3	0.00438095
1255	Isoc1	0.00437451
1256	A630033H20Rik	0.00437447
1257	Runx1	0.00436698
1258	Dcbld2	0.00436099
1259	Rab3il1	0.00435873
1260	Mapk13	0.00435129
1261	Satl1	0.00434644
1262	Gipc1	0.00434341
1263	Tpt1	0.00433407
1264	Bco1	0.00432765
1265	Rai2	0.00432472
1266	Idi1	0.00432446
1267	Gpr83	0.00432243
1268	Fmo2	0.00432188
1269	Sgol2a	0.00432187
1270	Wdhd1	0.00432155
1271	Phyhd1	0.00432145
1272	Mum1l1	0.0043171
1273	Pear1	0.00430295
1274	Wnt7b	0.00430253
1275	F9	0.0042966
1276	Cyp2a12	0.00429178
1277	4933428G20Rik	0.00429127
1278	Kcnma1	0.00429024
1279	Limd1	0.00427053
1280	Pla2g7	0.00426472
1281	Zfp438	0.00424287
1282	Hoxd10	0.00424231
1283	Mrc2	0.00424165
1284	Pyroxd1	0.00423657
1285	Sqrdl	0.00423352
1286	Slc39a11	0.00422941
1287	Jag1	0.00422509
1288	Fscn1	0.0042233
1289	Zfp219	0.0042233
1290	Cpeb1	0.00421369
1291	Ctbp1	0.0042107
1292	Prkaa2	0.00420801
1293	E130308A19Rik	0.00420725
1294	Ntrk3	0.00420689
1295	Basp1	0.00420677
1296	Hexim1	0.00420338
1297	Btbd6	0.00419467
1298	Vwf	0.00419352
1299	Trpm4	0.0041932
1300	Rnf144a	0.00419139
1301	2310030G06Rik	0.00419059
1302	Tmem54	0.00419025
1303	Piwil1	0.00418996
1304	Tekt1	0.00417967
1305	Ccr2	0.00417715
1306	1700016D06Rik	0.00417524
1307	Cox15	0.00417518
1308	Slc17a9	0.00417168
1309	Fhl2	0.00417032
1310	Mocos	0.00416477
1311	Smpdl3b	0.00416148
1312	Zpr1	0.00415765
1313	Srgap1	0.00415715
1314	Podxl	0.00414397
1315	Emilin2	0.00413965
1316	Rasl11b	0.00413453
1317	Cyp27a1	0.00412692
1318	Jakmip2	0.00412553
1319	Dnm3	0.00410901
1320	Tnc	0.00410834
1321	Hrc	0.00410382
1322	Pabpc1l	0.00409929
1323	0610040J01Rik	0.00409635
1324	Shcbp1l	0.00409423
1325	Mthfd1	0.0040924
1326	Duox1	0.00409036
1327	S100a4	0.00409011
1328	Naip6	0.0040818
1329	Rps28	0.00408115
1330	Abtb2	0.00407975
1331	Pld5	0.00407937
1332	Ankrd13d	0.00407811
1333	Gclm	0.0040776
1334	Tox2	0.00407562
1335	Slc20a2	0.00407415
1336	Lmo7	0.00406995
1337	Focad	0.00406633
1338	Spin4	0.00406164
1339	Hist2h2be	0.00406128
1340	Polr3e	0.00405081
1341	Lrrk1	0.00403828
1342	Patz1	0.00403393
1343	Scarf2	0.00403267
1344	Ercc8	0.00403239
1345	Ccdc64	0.00403233
1346	Rn45s	0.00403162
1347	Mkrn2os	0.00403013
1348	Six2	0.0040295
1349	Utp15	0.00402438
1350	Lims2	0.00402258
1351	4632428N05Rik	0.00402071
1352	Abcd2	0.00401095
1353	Fryl	0.0040106
1354	C8a	0.00400982
1355	Eps8l1	0.00400959
1356	Arnt2	0.00400934
1357	Fam217b	0.00400788
1358	Epn3	0.00400557
1359	Sorl1	0.00400424
1360	Ctps2	0.00399218
1361	Mtr	0.00399027
1362	Gm11544	0.0039902
1363	Zfp398	0.00398891
1364	Cnr2	0.00398861
1365	Ttc39b	0.00398817
1366	Tenm4	0.00398477
1367	Olfr658	0.00398301
1368	Sema6b	0.00397366
1369	Zic3	0.00397238
1370	Rftn2	0.00396799
1371	Atp6ap2	0.00396507
1372	F2r	0.00396353
1373	Trim72	0.00395956
1374	Lipc	0.00395085
1375	Sash1	0.0039503
1376	Rpsa	0.00394708
1377	Mtmr4	0.00394336
1378	Xkr6	0.00394305
1379	Cnot2	0.0039402
1380	D430041D05Rik	0.00393612
1381	Snrpd1	0.00393562
1382	Stom	0.00393504
1383	H2-Q4	0.00393502
1384	Mcpt9	0.00393069
1385	Gpd1	0.00392945
1386	Plxna4	0.00392904
1387	Trpm6	0.00392892
1388	Fbln2	0.00392792
1389	Enpp3	0.00392678
1390	Brd4	0.00392625
1391	Fkbp11	0.00392162
1392	Bivm	0.00391999
1393	Tbx18	0.00391456
1394	Asic1	0.00391113
1395	Ifi204	0.00390903
1396	Fbxo4	0.00390881
1397	4933408B17Rik	0.00390628
1398	Zfp771	0.00390617
1399	Ddit4l	0.00390513
1400	9430020K01Rik	0.00390444
1401	Nav2	0.00390358
1402	Gm13288	0.00389686
1403	Shroom1	0.0038964
1404	Cxx1c	0.00389437
1405	Cacna1d	0.00388954
1406	Tbx3	0.00388932
1407	Prrg3	0.00388401
1408	Prdm13	0.00386549
1409	Slc40a1	0.0038602
1410	Rbm46	0.0038597
1411	Unc45b	0.00385947
1412	Arg2	0.0038585
1413	Rab44	0.00385355
1414	Rnd1	0.00384886
1415	Foxr1	0.00384453
1416	Lgi4	0.00384249
1417	Fam69c	0.00384117
1418	Dcxr	0.00383885
1419	Sbspon	0.00383683
1420	Slc16a7	0.00383651
1421	Icam2	0.00383649
1422	Rftn1	0.00383645
1423	Irak3	0.00381902
1424	Spock2	0.00381881
1425	Gm8369	0.00381739
1426	Fyn	0.00381504
1427	Fgfr1	0.0038142
1428	Usp48	0.00381381
1429	Adh1	0.00380978
1430	Ly6g6d	0.00380611
1431	D5Ertd579e	0.00380453
1432	C330021F23Rik	0.00380284
1433	Mapk7	0.00380083
1434	Gm17019	0.00379245
1435	Rbak	0.00378979
1436	Nmnat2	0.00378954
1437	Plagl2	0.00378678
1438	Fbxw4	0.00378428
1439	Cldn5	0.0037836
1440	Igfbp6	0.00377642
1441	Abhd5	0.00377358
1442	Faap100	0.0037687
1443	Trim67	0.00376758
1444	Krt15	0.00376562
1445	Il20ra	0.0037654
1446	Hdlbp	0.00376176
1447	Gmpr	0.00375991
1448	3110079O15Rik	0.00375837
1449	Mtfmt	0.00375545
1450	Foxq1	0.00375413
1451	Ska3	0.00375273
1452	Alcam	0.00374642
1453	Foxi1	0.00374479
1454	Ier5	0.00374173
1455	Tek	0.00373873
1456	Cd8a	0.00373799
1457	Optn	0.00373773
1458	Sbk3	0.00373242
1459	Pcyt1b	0.00373222
1460	Muc1	0.00372501
1461	Syt9	0.00372357
1462	Dpf1	0.00372144
1463	Gm6086	0.0037195
1464	Taf7l	0.00371136
1465	Myh10	0.00370904
1466	Bcl2l15	0.0037086
1467	Atp5o	0.00370402
1468	4930469G21Rik	0.00370317
1469	Gm13152	0.00370102
1470	Taf9	0.00369817
1471	Cttnbp2	0.00369753
1472	Ppp3cc	0.00369652
1473	Sufu	0.00369502
1474	Ptpn13	0.0036927
1475	Samd12	0.00368913
1476	Egr3	0.00368248
1477	Xylt2	0.00367652
1478	Slc5a8	0.00367616
1479	Sobp	0.00367322
1480	Golga7b	0.00367025
1481	C330013J21Rik	0.00366935
1482	Pacsin1	0.00366815
1483	Veph1	0.00366808
1484	A630023A22Rik	0.00365393
1485	Apobec1	0.0036527
1486	Ppif	0.00364776
1487	Skp2	0.00364707
1488	Pqlc2	0.00364619
1489	Fer1l4	0.00364122
1490	Rpusd1	0.00363796
1491	Ercc3	0.00363366
1492	Tomt	0.00362109
1493	Pcdh17	0.00361463
1494	Myo18b	0.00360809
1495	Lamb1	0.00360517
1496	Ifi47	0.00360184
1497	Rfxank	0.00360084
1498	Id4	0.00360035
1499	Rbm4b	0.00360004
1500	Ptpru	0.00359629
1501	Tmem135	0.00359591
1502	Deaf1	0.00359237
1503	Rab40b	0.00358994
1504	Rerg	0.00358864
1505	Wnt6	0.00358703
1506	Katnb1	0.00358087
1507	Popdc2	0.0035808
1508	Gm8817	0.00357912
1509	Emcn	0.00357646
1510	Baz2b	0.0035731
1511	Kdf1	0.00357295
1512	Lgr5	0.00357076
1513	Trim16	0.00357069
1514	Calu	0.00357062
1515	Zfyve9	0.00356907
1516	Pgm5	0.00356661
1517	Gls2	0.00356658
1518	Sp9	0.00355907
1519	Smok3a	0.00355648
1520	Nhsl2	0.00355511
1521	Cntln	0.00355503
1522	Kcnk3	0.00355422
1523	Rnpepl1	0.00355114
1524	Spink5	0.00355088
1525	Gm14322	0.00354779
1526	Slc35c1	0.00354643
1527	Nos1	0.00354528
1528	Lix1l	0.0035414
1529	Slit3	0.00354014
1530	Rhbdl3	0.00353895
1531	5730559C18Rik	0.00353885
1532	Fat4	0.00353826
1533	Slfn4	0.00353146
1534	Bloc1s2	0.00352905
1535	Pyroxd2	0.00352726
1536	Pwp1	0.00352321
1537	Palmd	0.00352277
1538	Bloc1s4	0.00351987
1539	Sycp3	0.00351743
1540	Frmd4a	0.00351739
1541	Ubqln4	0.00350756
1542	Tmem2	0.00350717
1543	Gsta3	0.00350687
1544	Brsk2	0.0035061
1545	Pygm	0.00350048
1546	Crispld1	0.0034956
1547	Htr4	0.00349395
1548	Lyrm4	0.00348751
1549	Ncr1	0.00348623
1550	4930579G24Rik	0.00348418
1551	Brat1	0.00347157
1552	Rnf150	0.00346339
1553	Zfp457	0.00346267
1554	Lama1	0.00346019
1555	Hid1	0.00345929
1556	Matn2	0.00345307
1557	Serpinb6b	0.00345053
1558	Tshz2	0.00343826
1559	Ahdc1	0.00343805
1560	Ly6a	0.00343466
1561	Alox12e	0.00343074
1562	Nkx2-1	0.00342821
1563	Mon2	0.00342682
1564	Ddah2	0.00342676
1565	Fez2	0.00342618
1566	Fam69a	0.00342454
1567	Cfap126	0.00342291
1568	Zfp385c	0.00342089
1569	Nup210l	0.00342041
1570	Nup210	0.00342011
1571	Maob	0.00341887
1572	Col1a1	0.00341815
1573	Prrx1	0.00340648
1574	Stat5a	0.00340254
1575	Hyls1	0.00340122
1576	Pydc3	0.00339937
1577	Ifi27	0.00339877
1578	Trank1	0.00339185
1579	Tsga10	0.00339148
1580	Hspg2	0.00338977
1581	Mfsd4	0.00338698
1582	Hip1	0.00338573
1583	Dpp6	0.00338334
1584	Fxyd2	0.00336854
1585	Zmiz2	0.00336483
1586	Cfd	0.00335758
1587	Alpl	0.00335686
1588	Ano9	0.00334822
1589	Nfib	0.00334761
1590	Olfml2a	0.00333876
1591	C1rl	0.00333649
1592	Gpn3	0.00333242
1593	Prtg	0.00332547
1594	Epdr1	0.00332303
1595	Itga2	0.0033218
1596	Kdr	0.00331901
1597	Sulf2	0.00331822
1598	Sh2d7	0.00331287
1599	Pate4	0.00331172
1600	Eml1	0.00330792
1601	Il21r	0.0033058
1602	Gucd1	0.0033056
1603	Snip1	0.00330547
1604	Platr7	0.00330319
1605	Pigr	0.00330078
1606	Arhgap31	0.003299
1607	Rai1	0.00328794
1608	Zfp526	0.00327776
1609	Sbf1	0.00327706
1610	Btnl2	0.0032735
1611	Galnt16	0.00326972
1612	Pcx	0.00326426
1613	Apol10b	0.00326112
1614	Lmo1	0.00325645
1615	Ifrd1	0.0032536
1616	Ubd	0.00325274
1617	Scg3	0.00324753
1618	Reg4	0.003247
1619	Macrod2	0.00324696
1620	C1s2	0.00324629
1621	Wasf1	0.00324597
1622	Il21	0.00324579
1623	Tbc1d20	0.00324534
1624	Abcb1b	0.00324503
1625	Batf	0.00324006
1626	Peg12	0.00323776
1627	Lrp3	0.0032363
1628	Rgs16	0.0032324
1629	Lmbr1	0.00323096
1630	Lrrc4	0.00322808
1631	Ptgds	0.00322425
1632	Acot1	0.00322407
1633	Fosl2	0.00322249
1634	Cilp	0.00321814
1635	Ang4	0.00321718
1636	Magef1	0.00321585
1637	Cd274	0.00321327
1638	Rnf149	0.00321101
1639	Bcdin3d	0.00321086
1640	Thsd7a	0.00320789
1641	Pelo	0.00320568
1642	Fam47e	0.00320045
1643	Nkx6-2	0.0031984
1644	Osbpl3	0.0031953
1645	Adat3	0.00319524
1646	Hgs	0.00319352
1647	Ccdc68	0.00319245
1648	Clic5	0.00319079
1649	Immp2l	0.00318603
1650	Lhfp	0.0031858
1651	Cox6a1	0.00318282
1652	Sec14l4	0.00318187
1653	Zfp668	0.00318124
1654	Aatf	0.00318101
1655	Nfatc3	0.00317912
1656	Mesp2	0.00317909
1657	2210407C18Rik	0.00317842
1658	Srp54a	0.00317484
1659	Hdgfl1	0.00317304
1660	Bzrap1	0.00317136
1661	Rab5c	0.00317114
1662	Olfr1373	0.00317061
1663	Wdr44	0.00316739
1664	Lemd3	0.00316676
1665	Sigirr	0.00316441
1666	Trp53inp2	0.00316386
1667	Dact1	0.00315658
1668	Rad51c	0.00315196
1669	Ell	0.00315108
1670	Mxra8	0.00314957
1671	Wdtc1	0.00314747
1672	Rep15	0.00314669
1673	Lbp	0.00314634
1674	Mettl8	0.00314497
1675	Vsig2	0.00314097
1676	Fn3k	0.00313699
1677	Btbd11	0.00313666
1678	Gjb3	0.00313571
1679	Tcte1	0.00313524
1680	Mia3	0.0031329
1681	Nrip2	0.00312915
1682	Baiap2l1	0.00312731
1683	Chchd1	0.00312622
1684	Ceacam20	0.003126
1685	Sox17	0.00312473
1686	Fam46a	0.00311709
1687	Styk1	0.00311531
1688	Mrps22	0.00311195
1689	Stard5	0.00311034
1690	Nr3c2	0.00311022
1691	Rps6ka5	0.00310665
1692	Ccne2	0.0031051
1693	Abcb1a	0.00310154
1694	Impdh2	0.00309938
1695	Lrp1	0.00309634
1696	4933427D06Rik	0.00309202
1697	Prpmp5	0.00308906
1698	Cacna1g	0.00308256
1699	1700019L03Rik	0.00307917
1700	Cul5	0.00307461
1701	Dpep1	0.00307302
1702	Zfp2	0.00306866
1703	Neurl1b	0.00306769
1704	Celsr1	0.00306757
1705	Pced1b	0.00306691
1706	Rhbdf2	0.00306059
1707	Eif2ak1	0.00306019
1708	Cyp2t4	0.00305865
1709	Ciart	0.00305782
1710	Sgpp2	0.00305512
1711	1700008O03Rik	0.00305268
1712	Egr1	0.00304466
1713	Plod3	0.00304416
1714	Sarm1	0.00303938
1715	Mmrn2	0.00303892
1716	Calca	0.00303664
1717	Nova2	0.00303629
1718	Fbxo32	0.00303575
1719	Gm13051	0.00303562
1720	Map9	0.00303424
1721	Crip1	0.00303146
1722	Wdr18	0.00302881
1723	Epb4.1l5	0.003028
1724	Ndufaf4	0.00302627
1725	Snap25	0.00302612
1726	LOC100861615	0.00302257
1727	Vsnl1	0.00302163
1728	Grb7	0.00301959
1729	Gm5464	0.00301789
1730	Slc7a2	0.00301396
1731	Exosc3	0.00301209
1732	Coro7	0.00301037
1733	Ptgfr	0.00300895
1734	Prdm16	0.00300875
1735	Tmem139	0.00300771
1736	Fam195a	0.00300411
1737	Kcnh1	0.00300346
1738	Runx1t1	0.00300105
1739	Stx11	0.00300036
1740	Osbpl6	0.00299943
1741	Meis2	0.00299761
1742	Gimap3	0.00299446
1743	Smim19	0.00299399
1744	Lmo4	0.00299327
1745	C77370	0.00298639
1746	Tmem180	0.00298634
1747	Akr1a1	0.00298607
1748	Cdkn1a	0.0029797
1749	Socs5	0.00297808
1750	Scd1	0.00297604
1751	Gje1	0.00297545
1752	Atp5sl	0.00297408
1753	Adrb2	0.00297375
1754	Rnf183	0.00297328
1755	Scarf1	0.00297285
1756	Gpr174	0.00297281
1757	Mrps18b	0.0029725
1758	Rasa3	0.00297071
1759	Vax2	0.00296883
1760	Pfkp	0.00296394
1761	Slc37a1	0.00296362
1762	Sned1	0.00296158
1763	Ubtd1	0.00295822
1764	Zim1	0.00295517
1765	Ebpl	0.00295514
1766	Mdk	0.00294567
1767	Usp46	0.00294566
1768	Arhgap40	0.00294356
1769	Bace2	0.00294137
1770	Arsk	0.00294043
1771	Spata2l	0.00293668
1772	Invs	0.00292622
1773	St8sia4	0.00292467
1774	Tcf7	0.0029224
1775	Sh3bp2	0.00291971
1776	Cdk14	0.00291803
1777	Glra2	0.00291708
1778	Tmem182	0.00291512
1779	Fam84a	0.00291113
1780	Rbm38	0.00291096
1781	Rab34	0.00290845
1782	Jtb	0.00290213
1783	Loxl4	0.00290176
1784	Pde6a	0.00290049
1785	Map3k12	0.00289697
1786	Trp53rkb	0.0028965
1787	Unc80	0.00289569
1788	Bex6	0.00289458
1789	Rpl22	0.00289055
1790	Sec14l2	0.00288953
1791	Cidea	0.00288354
1792	Nostrin	0.00288066
1793	Lamp2	0.00287855
1794	Susd4	0.00287768
1795	Svip	0.00287688
1796	Sgsm3	0.00287658
1797	Prcp	0.00287658
1798	Anxa1	0.00287144
1799	Boc	0.00287041
1800	Arc	0.00286586
1801	Psmd13	0.00286063
1802	Efhd1	0.00286018
1803	Pknox2	0.00285942
1804	Myt1	0.00285577
1805	Acot7	0.00284986
1806	Mme	0.00284755
1807	Csf1r	0.00284647
1808	Arhgef2	0.00284337
1809	Ube2o	0.00284201
1810	Gng11	0.00284154
1811	Tpd52	0.00283442
1812	Coch	0.00283433
1813	Krtcap2	0.00283403
1814	Tspan10	0.00283232
1815	Oxtr	0.00282968
1816	Lcor	0.0028291
1817	Cxx1b	0.00282563
1818	Drp2	0.00282049
1819	Klf13	0.00281859
1820	Btbd18	0.00281724
1821	Ttc26	0.00281436
1822	Alg10b	0.00281434
1823	Plcxd2	0.00281385
1824	Pcsk5	0.00281276
1825	Tmem238	0.00281097
1826	Serpinb1c	0.00281069
1827	Fam110c	0.00280897
1828	Arhgef28	0.00280675
1829	Hspa2	0.00280288
1830	Ssh1	0.00280277
1831	Whsc1	0.00279962
1832	Ikbkap	0.00279657
1833	Prkcq	0.00279522
1834	Ankrd13b	0.00279305
1835	Ugdh	0.00279268
1836	Uhmk1	0.00279057
1837	Duoxa1	0.00278938
1838	4921517D22Rik	0.00278655
1839	Adamts5	0.00278634
1840	Tmbim7	0.00278586
1841	Ppp1r3b	0.00278549
1842	Dgki	0.00278076
1843	Pradc1	0.00277515
1844	Rnf208	0.00277497
1845	Dync1i2	0.0027722
1846	Dusp7	0.00277145
1847	Nrk	0.00276867
1848	Myo1e	0.00276108
1849	Inpp5j	0.00275941
1850	Dhx32	0.00275905
1851	Rab7b	0.00275798
1852	Atp11a	0.0027578
1853	Slmap	0.00275757
1854	Zfp251	0.00275627
1855	Rcsd1	0.00275608
1856	Frmd5	0.00275387
1857	Steap3	0.00275376
1858	Edc3	0.00275266
1859	Rnf125	0.00275015
1860	Xndc1	0.0027461
1861	Strn4	0.00274554
1862	Rab33a	0.00274393
1863	Actc1	0.00274285
1864	Ccdc64b	0.00274041
1865	Hoxb9	0.00273982
1866	Igfbp7	0.00273832
1867	Fndc5	0.00273646
1868	Tube1	0.00273645
1869	Gpr165	0.00273355
1870	Pir	0.00273236
1871	Obsl1	0.00272976
1872	9330182O14Rik	0.00272915
1873	Oxsm	0.0027281
1874	Ppp1r16b	0.00272168
1875	Cyp2c44	0.0027208
1876	Actn4	0.00271868
1877	Tbc1d30	0.00271825
1878	Pck1	0.00271634
1879	Gm5796	0.00271492
1880	Tmem151a	0.00271386
1881	Tmem248	0.00270968
1882	Folr2	0.00270901
1883	Eml2	0.00270579
1884	Eif2ak3	0.00270474
1885	Slc41a3	0.00270365
1886	Magoh	0.00270192
1887	Sdcbp2	0.00269897
1888	Corin	0.00269701
1889	Ushbp1	0.0026897
1890	Synj2bp-cox16	0.00268932
1891	Fam49a	0.00268759
1892	Zbp1	0.00268585
1893	Tmem52b	0.00268444
1894	Runx3	0.00268122
1895	Tmem125	0.00268026
1896	Ap1s2	0.00267884
1897	Pecam1	0.0026785
1898	Xrcc6bp1	0.00267564
1899	Tmem59	0.00267364
1900	Sowaha	0.00267264
1901	Acrbp	0.00266872
1902	1200014J11Rik	0.00266747
1903	Lrrtm4	0.00266654
1904	Ago4	0.0026662
1905	Edc4	0.00266413
1906	Fgf16	0.00266107
1907	Cbfa2t3	0.00265972
1908	Sil1	0.00265674
1909	Hnf4g	0.00265505
1910	Mcf2l	0.00265046
1911	Tymp	0.00264727
1912	Teddm1b	0.00264527
1913	Tmsb15b2	0.00264523
1914	Med4	0.00264516
1915	Tnf	0.00264433
1916	Shisa6	0.00264235
1917	Macc1	0.00264208
1918	Selenbp2	0.00264149
1919	Cyp4a14	0.00264083
1920	Col15a1	0.00263956
1921	Dpcr1	0.00263246
1922	Srpx2	0.00262633
1923	Igsf1	0.0026255
1924	Slc7a14	0.00262209
1925	Gemin5	0.00262075
1926	Tlr2	0.00261814
1927	Ctso	0.00261296
1928	Tmem255b	0.00260864
1929	Zfp667	0.00260494
1930	Rbm15b	0.00260482
1931	Phf12	0.00260412
1932	Aqp7	0.00260371
1933	Lypd6b	0.0026035
1934	Tbkbp1	0.00260057
1935	Tceanc2	0.00260033
1936	Nudt3	0.00260019
1937	Smok3b	0.00259921
1938	Rnase10	0.00258887
1939	Adam32	0.00258866
1940	Kif27	0.0025879
1941	Amigo3	0.00258781
1942	Pparg	0.00258733
1943	Rbm20	0.00258633
1944	Nudt5	0.00258512
1945	Itpr3	0.00258448
1946	Mfge8	0.00258413
1947	Agbl3	0.00258335
1948	Mycl	0.00258242
1949	Sorcs1	0.00258213
1950	Sft2d3	0.00258209
1951	Slc1a3	0.00258091
1952	Calcrl	0.00257868
1953	Nipal4	0.00257655
1954	Xbp1	0.00257647
1955	She	0.00257598
1956	Mapk9	0.00257574
1957	Etfdh	0.00257545
1958	Nxt1	0.0025745
1959	A230065H16Rik	0.00257332
1960	Ticam2	0.00257006
1961	Evl	0.0025674
1962	Adgrf2	0.00256303
1963	A630001G21Rik	0.00256288
1964	Prps1l3	0.00255951
1965	Gm21975	0.00255886
1966	Hdhd3	0.00255404
1967	Grk5	0.00255054
1968	Camk4	0.00254989
1969	Anapc7	0.00254806
1970	Ctsf	0.00254648
1971	Rhoj	0.00254526
1972	Chn2	0.00253989
1973	Uroc1	0.00253496
1974	Prodh2	0.00253337
1975	Fxyd6	0.00253019
1976	Palb2	0.00252818
1977	Ube2d1	0.00252733
1978	Gfod1	0.00252674
1979	Tefm	0.00252176
1980	Sytl3	0.00252164
1981	Rft1	0.00251737
1982	Sirt3	0.00251692
1983	Tnfrsf23	0.00251669
1984	Irx1	0.00251419
1985	Pdlim2	0.00251347
1986	Zfp275	0.00251056
1987	1700001C19Rik	0.0025102
1988	Aplp1	0.00250986
1989	Zadh2	0.00250547
1990	Igsf10	0.00250406
1991	Plekha5	0.00250188
1992	Erich1	0.00250165
1993	Ptprs	0.0024973
1994	Sec14l3	0.00249453
1995	Zfp300	0.00249291
1996	Med24	0.00249266
1997	Rassf8	0.00249247
1998	Pappa	0.00248741
1999	Pars2	0.00248715
[truncated: 16,851 more rows]
