# Supplementary material for: Identifying luminal and basal mammary cell specific genes and their expression patterns during pregnancy
Source: PLoS One. 2022 Apr 29;17(4):e0267211. doi: 10.1371/journal.pone.0267211 (PMC9053804; doi:10.1371/journal.pone.0267211)
Supplement: S2 Table — (XLSX) [file pone.0267211.s002.xlsx]

## Sheet: SVM
Number of features	PB	PL	VB	VL	Overall accuracy	MCC
10	0.911765	0.285714	0.5	0.962963	0.736402	0.65237
20	0.901961	0.795918	0.882353	0.796296	0.853556	0.795407
30	0.921569	0.877551	0.735294	0.925926	0.887029	0.839229
40	0.941176	0.877551	0.735294	0.944444	0.899582	0.856818
50	0.960784	0.877551	0.676471	0.944444	0.899582	0.857005
60	0.960784	0.877551	0.764706	0.925926	0.90795	0.868788
70	0.960784	0.877551	0.735294	0.925926	0.903766	0.862808
80	0.970588	0.877551	0.735294	0.925926	0.90795	0.86891
90	1	0.877551	0.735294	0.981481	0.933054	0.906124
100	1	0.877551	0.764706	0.962963	0.933054	0.90595
110	1	0.897959	0.735294	0.962963	0.933054	0.906001
120	1	0.918367	0.794118	0.944444	0.941423	0.917529
130	1	0.918367	0.794118	0.925926	0.937238	0.91145
140	1	0.918367	0.794118	0.907407	0.933054	0.905692
150	1	0.918367	0.794118	0.925926	0.937238	0.911275
160	1	0.897959	0.794118	0.925926	0.933054	0.905127
170	1	0.897959	0.794118	0.925926	0.933054	0.90502
180	1	0.918367	0.852941	0.907407	0.941423	0.916895
190	1	0.938776	0.823529	0.907407	0.941423	0.917013
200	1	0.897959	0.823529	0.962963	0.945607	0.922652
210	1	0.897959	0.852941	0.962963	0.949791	0.928586
220	1	0.877551	0.852941	0.962963	0.945607	0.922624
230	1	0.877551	0.823529	0.962963	0.941423	0.916679
240	1	0.897959	0.823529	0.962963	0.945607	0.922652
250	1	0.918367	0.911765	0.944444	0.958159	0.940617
260	1	0.918367	0.882353	0.944444	0.953975	0.934656
270	1	0.918367	0.882353	0.944444	0.953975	0.934656
280	1	0.918367	0.941176	0.981481	0.970711	0.95853
290	1	0.897959	0.941176	1	0.970711	0.958597
300	1	0.918367	0.941176	1	0.974895	0.964451
310	1	0.918367	0.941176	1	0.974895	0.964451
320	1	0.918367	0.911765	1	0.970711	0.958521
330	1	0.938776	0.941176	1	0.979079	0.970357
340	0.980392	0.938776	0.941176	1	0.970711	0.958398
350	0.990196	0.938776	0.941176	1	0.974895	0.964337
360	0.990196	0.938776	0.941176	1	0.974895	0.964337
370	0.990196	0.938776	0.941176	1	0.974895	0.964337
380	0.990196	0.938776	0.970588	1	0.979079	0.970292
390	0.990196	0.938776	0.970588	1	0.979079	0.970292
400	0.990196	0.938776	0.970588	1	0.979079	0.970292
410	0.990196	0.938776	0.970588	1	0.979079	0.970292
420	0.980392	0.959184	1	1	0.983264	0.976332
430	0.980392	0.959184	0.970588	1	0.979079	0.970327
440	0.980392	0.959184	1	1	0.983264	0.976332
450	0.980392	0.959184	1	1	0.983264	0.976332
460	0.980392	0.959184	1	1	0.983264	0.976332
470	0.980392	0.959184	0.970588	1	0.979079	0.970366
480	0.980392	0.959184	0.970588	1	0.979079	0.970366
490	0.980392	0.959184	0.941176	1	0.974895	0.964445
500	0.980392	0.959184	0.941176	1	0.974895	0.964445
510	0.980392	0.959184	0.970588	1	0.979079	0.970366
520	0.980392	0.959184	0.941176	1	0.974895	0.964445
530	0.980392	0.959184	0.970588	1	0.979079	0.970366
540	0.980392	0.959184	0.970588	1	0.979079	0.970366
550	0.980392	0.959184	0.970588	1	0.979079	0.970366
560	0.980392	0.959184	0.970588	1	0.979079	0.970366
570	0.980392	0.959184	0.970588	1	0.979079	0.970366
580	0.980392	0.959184	0.970588	1	0.979079	0.970366
590	0.980392	0.959184	0.970588	1	0.979079	0.970366
600	0.980392	0.959184	0.970588	1	0.979079	0.970366
610	0.980392	0.959184	0.970588	1	0.979079	0.970366
620	0.970588	0.959184	0.970588	1	0.974895	0.964545
630	0.970588	0.959184	0.941176	1	0.970711	0.958447
640	0.970588	0.959184	0.911765	1	0.966527	0.95249
650	0.970588	0.959184	0.882353	1	0.962343	0.946507
660	0.970588	0.959184	0.882353	1	0.962343	0.946507
670	0.980392	0.959184	0.882353	1	0.966527	0.95243
680	0.980392	0.959184	0.911765	1	0.970711	0.958383
690	0.980392	0.938776	0.911765	1	0.966527	0.952435
700	0.980392	0.938776	0.911765	1	0.966527	0.952452
710	0.980392	0.938776	0.911765	1	0.966527	0.952452
720	0.980392	0.938776	0.911765	1	0.966527	0.952452
730	0.980392	0.938776	0.911765	0.981481	0.962343	0.946555
740	0.980392	0.938776	0.882353	0.981481	0.958159	0.940536
750	0.990196	0.938776	0.882353	0.981481	0.962343	0.946476
760	0.980392	0.938776	0.911765	0.981481	0.962343	0.946555
770	0.980392	0.938776	0.911765	0.981481	0.962343	0.946555
780	0.980392	0.938776	0.882353	1	0.962343	0.946465
790	0.980392	0.938776	0.882353	1	0.962343	0.946465
800	0.980392	0.938776	0.882353	1	0.962343	0.946465
810	0.980392	0.938776	0.882353	1	0.962343	0.946465
820	0.980392	0.938776	0.882353	0.981481	0.958159	0.940556
830	0.980392	0.938776	0.882353	1	0.962343	0.946494
840	0.980392	0.938776	0.882353	1	0.962343	0.946494
850	0.980392	0.938776	0.882353	1	0.962343	0.946494
860	0.980392	0.918367	0.882353	1	0.958159	0.940553
870	0.980392	0.918367	0.882353	1	0.958159	0.940553
880	0.980392	0.918367	0.911765	1	0.962343	0.946572
890	0.980392	0.918367	0.941176	1	0.966527	0.95262
900	0.980392	0.918367	0.911765	1	0.962343	0.946572
910	0.980392	0.918367	0.911765	1	0.962343	0.946572
920	0.980392	0.918367	0.941176	1	0.966527	0.95262
930	0.980392	0.918367	0.941176	1	0.966527	0.95262
940	0.980392	0.918367	0.941176	1	0.966527	0.95262
950	0.980392	0.918367	0.941176	1	0.966527	0.95262
960	0.990196	0.918367	0.941176	1	0.970711	0.958461
970	0.980392	0.918367	0.941176	1	0.966527	0.95262
980	0.980392	0.918367	0.941176	1	0.966527	0.95262
990	0.980392	0.918367	0.911765	1	0.962343	0.946572
1000	0.980392	0.918367	0.911765	1	0.962343	0.946572
1010	0.980392	0.918367	0.911765	1	0.962343	0.946572
1020	0.970588	0.897959	0.941176	1	0.958159	0.940984
1030	0.970588	0.897959	0.941176	1	0.958159	0.940984
1040	0.970588	0.897959	0.941176	1	0.958159	0.940984
1050	0.970588	0.897959	0.941176	1	0.958159	0.941093
1060	0.970588	0.897959	0.941176	1	0.958159	0.941093
1070	0.970588	0.897959	0.941176	1	0.958159	0.941093
1080	0.970588	0.897959	0.941176	1	0.958159	0.941093
1090	0.970588	0.897959	0.941176	1	0.958159	0.941093
1100	0.970588	0.918367	0.941176	1	0.962343	0.946911
1110	0.970588	0.918367	0.911765	1	0.958159	0.940813
1120	0.970588	0.918367	0.911765	1	0.958159	0.940813
1130	0.970588	0.918367	0.911765	1	0.958159	0.940813
1140	0.970588	0.918367	0.911765	1	0.958159	0.940813
1150	0.970588	0.918367	0.911765	1	0.958159	0.940813
1160	0.970588	0.918367	0.911765	1	0.958159	0.940813
1170	0.970588	0.918367	0.941176	1	0.962343	0.946911
1180	0.970588	0.918367	0.941176	1	0.962343	0.946911
1190	0.970588	0.918367	0.941176	1	0.962343	0.946911
1200	0.970588	0.918367	0.911765	1	0.958159	0.940813
1210	0.970588	0.918367	0.911765	1	0.958159	0.940813
1220	0.970588	0.918367	0.911765	1	0.958159	0.940813
1230	0.970588	0.918367	0.911765	1	0.958159	0.94075
1240	0.970588	0.918367	0.911765	1	0.958159	0.940813
1250	0.970588	0.918367	0.911765	1	0.958159	0.940813
1260	0.980392	0.918367	0.911765	1	0.962343	0.946636
1270	0.980392	0.918367	0.941176	1	0.966527	0.952718
1280	0.980392	0.918367	0.941176	1	0.966527	0.952718
1290	0.980392	0.918367	0.941176	1	0.966527	0.952718
1300	0.980392	0.918367	0.941176	1	0.966527	0.952718
1310	0.990196	0.918367	0.941176	1	0.970711	0.958595
1320	0.990196	0.918367	0.941176	1	0.970711	0.958595
1330	0.990196	0.918367	0.941176	1	0.970711	0.958595
1340	0.980392	0.918367	0.941176	1	0.966527	0.952718
1350	0.990196	0.918367	0.941176	1	0.970711	0.958595
1360	0.980392	0.918367	0.970588	1	0.970711	0.958779
1370	0.970588	0.918367	0.970588	1	0.966527	0.953021
1380	0.970588	0.918367	0.970588	1	0.966527	0.953021
1390	0.970588	0.918367	0.970588	1	0.966527	0.953021
1400	0.970588	0.918367	0.970588	1	0.966527	0.953021
1410	0.970588	0.918367	0.970588	1	0.966527	0.953021
1420	0.970588	0.918367	0.970588	1	0.966527	0.953021
1430	0.970588	0.918367	0.970588	1	0.966527	0.953021
1440	0.970588	0.918367	0.970588	1	0.966527	0.953021
1450	0.970588	0.918367	0.970588	1	0.966527	0.953021
1460	0.970588	0.918367	0.970588	1	0.966527	0.952933
1470	0.970588	0.918367	0.970588	1	0.966527	0.952933
1480	0.970588	0.918367	0.970588	1	0.966527	0.952933
1490	0.970588	0.918367	0.970588	1	0.966527	0.952933
1500	0.970588	0.918367	0.970588	1	0.966527	0.952933
1510	0.970588	0.918367	0.970588	1	0.966527	0.952933
1520	0.960784	0.918367	0.941176	1	0.958159	0.941085
1530	0.960784	0.918367	0.941176	1	0.958159	0.941085
1540	0.960784	0.918367	0.941176	1	0.958159	0.941085
1550	0.960784	0.918367	0.941176	1	0.958159	0.941085
1560	0.960784	0.918367	0.941176	1	0.958159	0.941085
1570	0.960784	0.918367	0.941176	1	0.958159	0.941085
1580	0.960784	0.918367	0.941176	1	0.958159	0.941085
1590	0.960784	0.918367	0.941176	1	0.958159	0.941085
1600	0.960784	0.918367	0.941176	1	0.958159	0.941085
1610	0.960784	0.918367	0.941176	1	0.958159	0.941085
1620	0.960784	0.918367	0.941176	1	0.958159	0.941085
1630	0.960784	0.918367	0.941176	1	0.958159	0.941085
1640	0.960784	0.918367	0.941176	1	0.958159	0.941085
1650	0.960784	0.918367	0.941176	1	0.958159	0.941085
1660	0.960784	0.918367	0.941176	1	0.958159	0.941085
1670	0.960784	0.918367	0.941176	1	0.958159	0.941085
1680	0.960784	0.918367	0.941176	1	0.958159	0.941085
1690	0.960784	0.918367	0.941176	1	0.958159	0.941085
1700	0.960784	0.918367	0.941176	1	0.958159	0.941085
1710	0.960784	0.918367	0.941176	1	0.958159	0.941085
1720	0.960784	0.918367	0.941176	1	0.958159	0.941085
1730	0.970588	0.918367	0.941176	1	0.962343	0.946823
1740	0.970588	0.918367	0.941176	1	0.962343	0.946823
1750	0.970588	0.918367	0.911765	1	0.958159	0.940742
1760	0.970588	0.918367	0.911765	1	0.958159	0.940742
1770	0.970588	0.918367	0.911765	1	0.958159	0.940742
1780	0.970588	0.918367	0.911765	1	0.958159	0.940742
1790	0.970588	0.918367	0.911765	1	0.958159	0.940742
1800	0.970588	0.918367	0.911765	1	0.958159	0.940742
1810	0.970588	0.918367	0.911765	1	0.958159	0.940742
1820	0.970588	0.918367	0.911765	1	0.958159	0.940742
1830	0.960784	0.918367	0.911765	1	0.953975	0.934956
1840	0.970588	0.918367	0.911765	1	0.958159	0.940742
1850	0.970588	0.918367	0.941176	1	0.962343	0.946823
1860	0.970588	0.918367	0.941176	1	0.962343	0.946823
1870	0.970588	0.918367	0.911765	1	0.958159	0.940742
1880	0.970588	0.918367	0.911765	1	0.958159	0.940742
1890	0.970588	0.918367	0.911765	1	0.958159	0.940742
1900	0.970588	0.918367	0.911765	1	0.958159	0.940742
1910	0.960784	0.918367	0.911765	1	0.953975	0.934956
1920	0.960784	0.918367	0.911765	1	0.953975	0.934956
1930	0.960784	0.918367	0.911765	1	0.953975	0.934956
1940	0.960784	0.918367	0.911765	1	0.953975	0.934963
1950	0.960784	0.918367	0.911765	1	0.953975	0.934963
1960	0.960784	0.918367	0.911765	1	0.953975	0.934963
1970	0.960784	0.918367	0.911765	1	0.953975	0.934963
1980	0.960784	0.918367	0.911765	1	0.953975	0.934963
1990	0.960784	0.918367	0.911765	1	0.953975	0.934963
2000	0.960784	0.918367	0.911765	1	0.953975	0.934963
2010	0.960784	0.918367	0.911765	1	0.953975	0.934963
2020	0.960784	0.918367	0.911765	1	0.953975	0.934963
2030	0.960784	0.918367	0.911765	1	0.953975	0.93504
2040	0.960784	0.918367	0.911765	1	0.953975	0.93504
2050	0.95098	0.918367	0.911765	1	0.949791	0.929319
2060	0.95098	0.918367	0.911765	1	0.949791	0.929319
2070	0.95098	0.918367	0.911765	1	0.949791	0.929319
2080	0.95098	0.918367	0.911765	1	0.949791	0.929319
2090	0.95098	0.918367	0.911765	1	0.949791	0.929319
2100	0.95098	0.918367	0.911765	1	0.949791	0.929319
2110	0.95098	0.918367	0.911765	1	0.949791	0.929319
2120	0.95098	0.918367	0.911765	1	0.949791	0.929319
2130	0.95098	0.918367	0.911765	1	0.949791	0.929319
2140	0.95098	0.918367	0.911765	1	0.949791	0.929319
2150	0.95098	0.918367	0.911765	1	0.949791	0.929319
2160	0.95098	0.918367	0.911765	1	0.949791	0.929319
2170	0.960784	0.918367	0.911765	1	0.953975	0.93504
2180	0.960784	0.918367	0.911765	1	0.953975	0.93504
2190	0.960784	0.918367	0.911765	1	0.953975	0.93504
2200	0.960784	0.918367	0.911765	1	0.953975	0.93504
2210	0.960784	0.918367	0.911765	1	0.953975	0.93504
2220	0.960784	0.918367	0.911765	1	0.953975	0.93504
2230	0.95098	0.918367	0.911765	1	0.949791	0.929319
2240	0.960784	0.918367	0.911765	1	0.953975	0.93504
2250	0.960784	0.918367	0.911765	1	0.953975	0.93504
2260	0.960784	0.918367	0.911765	1	0.953975	0.93504
2270	0.960784	0.918367	0.911765	1	0.953975	0.93504
2280	0.960784	0.918367	0.911765	1	0.953975	0.93504
2290	0.960784	0.918367	0.911765	1	0.953975	0.93504
2300	0.960784	0.918367	0.911765	1	0.953975	0.93504
2310	0.960784	0.918367	0.911765	1	0.953975	0.93504
2320	0.960784	0.918367	0.911765	1	0.953975	0.93504
2330	0.960784	0.918367	0.911765	1	0.953975	0.93504
2340	0.960784	0.918367	0.911765	1	0.953975	0.93504
2350	0.960784	0.918367	0.911765	1	0.953975	0.93504
2360	0.960784	0.918367	0.911765	1	0.953975	0.93504
2370	0.960784	0.918367	0.911765	1	0.953975	0.93504
2380	0.960784	0.918367	0.911765	1	0.953975	0.93504
2390	0.95098	0.918367	0.911765	1	0.949791	0.929319
2400	0.95098	0.918367	0.911765	1	0.949791	0.929319
2410	0.95098	0.918367	0.911765	1	0.949791	0.929319
2420	0.95098	0.918367	0.911765	1	0.949791	0.929319
2430	0.95098	0.918367	0.911765	1	0.949791	0.929319
2440	0.960784	0.918367	0.911765	1	0.953975	0.93504
2450	0.960784	0.918367	0.911765	1	0.953975	0.93504
2460	0.960784	0.918367	0.911765	1	0.953975	0.93504
2470	0.960784	0.918367	0.911765	1	0.953975	0.93504
2480	0.960784	0.918367	0.911765	1	0.953975	0.93504
2490	0.960784	0.918367	0.911765	1	0.953975	0.93504
2500	0.960784	0.918367	0.911765	1	0.953975	0.93504
2510	0.960784	0.918367	0.911765	1	0.953975	0.93504
2520	0.960784	0.918367	0.911765	1	0.953975	0.93504
2530	0.95098	0.918367	0.911765	1	0.949791	0.929319
2540	0.941176	0.918367	0.911765	1	0.945607	0.923557
2550	0.95098	0.918367	0.911765	1	0.949791	0.929237
2560	0.95098	0.918367	0.911765	1	0.949791	0.929237
2570	0.95098	0.918367	0.911765	1	0.949791	0.929237
2580	0.95098	0.918367	0.911765	1	0.949791	0.929237
2590	0.95098	0.918367	0.911765	1	0.949791	0.929237
2600	0.95098	0.918367	0.911765	1	0.949791	0.929237
2610	0.95098	0.918367	0.911765	1	0.949791	0.929237
2620	0.95098	0.918367	0.911765	1	0.949791	0.929237
2630	0.95098	0.918367	0.911765	1	0.949791	0.929237
2640	0.941176	0.918367	0.911765	1	0.945607	0.923557
2650	0.941176	0.918367	0.911765	1	0.945607	0.923557
2660	0.941176	0.938776	0.911765	1	0.949791	0.929287
2670	0.95098	0.918367	0.911765	1	0.949791	0.929237
2680	0.95098	0.938776	0.911765	1	0.953975	0.935002
2690	0.941176	0.918367	0.911765	1	0.945607	0.923494
2700	0.941176	0.918367	0.911765	1	0.945607	0.923494
2710	0.941176	0.918367	0.911765	1	0.945607	0.923494
2720	0.941176	0.918367	0.911765	1	0.945607	0.923494
2730	0.941176	0.918367	0.911765	1	0.945607	0.923494
2740	0.941176	0.938776	0.911765	1	0.949791	0.929251
2750	0.941176	0.938776	0.911765	1	0.949791	0.929251
2760	0.941176	0.938776	0.911765	1	0.949791	0.929251
2770	0.941176	0.938776	0.911765	1	0.949791	0.929251
2780	0.941176	0.938776	0.911765	1	0.949791	0.929251
2790	0.941176	0.938776	0.911765	1	0.949791	0.929251
2800	0.941176	0.918367	0.911765	1	0.945607	0.923478
2810	0.941176	0.918367	0.911765	1	0.945607	0.923478
2820	0.941176	0.918367	0.911765	1	0.945607	0.923478
2830	0.941176	0.918367	0.911765	1	0.945607	0.923478
2840	0.941176	0.918367	0.911765	1	0.945607	0.923478
2850	0.941176	0.918367	0.911765	1	0.945607	0.923478
2860	0.941176	0.918367	0.911765	1	0.945607	0.923478
2870	0.941176	0.918367	0.911765	1	0.945607	0.923478
2880	0.941176	0.918367	0.911765	1	0.945607	0.923478
2890	0.941176	0.918367	0.911765	1	0.945607	0.923478
2900	0.941176	0.918367	0.911765	1	0.945607	0.923478
2910	0.941176	0.918367	0.911765	1	0.945607	0.923478
2920	0.941176	0.918367	0.911765	1	0.945607	0.923478
2930	0.941176	0.918367	0.911765	1	0.945607	0.923478
2940	0.941176	0.918367	0.911765	1	0.945607	0.923478
2950	0.941176	0.897959	0.911765	1	0.941423	0.917744
2960	0.941176	0.897959	0.911765	1	0.941423	0.917744
2970	0.941176	0.897959	0.911765	1	0.941423	0.917744
2980	0.941176	0.897959	0.911765	1	0.941423	0.917744
2990	0.941176	0.897959	0.911765	1	0.941423	0.917744
3000	0.941176	0.897959	0.911765	1	0.941423	0.917744
3010	0.95098	0.897959	0.911765	1	0.945607	0.92346
3020	0.95098	0.918367	0.911765	1	0.949791	0.929201
3030	0.95098	0.897959	0.911765	1	0.945607	0.92346
3040	0.95098	0.897959	0.911765	1	0.945607	0.92346
3050	0.941176	0.897959	0.911765	1	0.941423	0.917744
3060	0.941176	0.897959	0.911765	1	0.941423	0.917744
3070	0.941176	0.897959	0.911765	1	0.941423	0.917744
3080	0.941176	0.897959	0.911765	1	0.941423	0.917744
3090	0.95098	0.897959	0.911765	1	0.945607	0.92346
3100	0.95098	0.897959	0.911765	1	0.945607	0.92346
3110	0.95098	0.897959	0.911765	1	0.945607	0.92346
3120	0.95098	0.897959	0.911765	1	0.945607	0.92346
3130	0.95098	0.897959	0.911765	1	0.945607	0.92346
3140	0.95098	0.897959	0.911765	1	0.945607	0.92346
3150	0.95098	0.897959	0.911765	1	0.945607	0.92346
3160	0.95098	0.897959	0.911765	1	0.945607	0.92346
3170	0.95098	0.897959	0.911765	1	0.945607	0.92346
3180	0.95098	0.897959	0.911765	1	0.945607	0.92346
3190	0.95098	0.897959	0.911765	1	0.945607	0.92346
3200	0.95098	0.897959	0.911765	1	0.945607	0.92346
3210	0.95098	0.897959	0.911765	1	0.945607	0.92346
3220	0.95098	0.897959	0.911765	1	0.945607	0.92346
3230	0.95098	0.897959	0.911765	1	0.945607	0.92346
3240	0.95098	0.897959	0.911765	1	0.945607	0.92346
3250	0.95098	0.897959	0.911765	1	0.945607	0.92346
3260	0.95098	0.897959	0.911765	1	0.945607	0.92346
3270	0.95098	0.897959	0.911765	1	0.945607	0.92346
3280	0.95098	0.897959	0.911765	1	0.945607	0.92346
3290	0.95098	0.897959	0.911765	1	0.945607	0.92346
3300	0.95098	0.897959	0.911765	1	0.945607	0.92346
3310	0.95098	0.897959	0.911765	1	0.945607	0.92346
3320	0.95098	0.897959	0.911765	1	0.945607	0.92346
3330	0.95098	0.897959	0.911765	1	0.945607	0.92346
3340	0.95098	0.897959	0.911765	1	0.945607	0.92346
3350	0.95098	0.897959	0.911765	1	0.945607	0.92346
3360	0.95098	0.897959	0.911765	1	0.945607	0.92346
3370	0.95098	0.897959	0.911765	1	0.945607	0.92346
3380	0.95098	0.897959	0.911765	1	0.945607	0.92346
3390	0.95098	0.897959	0.911765	1	0.945607	0.92346
3400	0.95098	0.897959	0.911765	1	0.945607	0.92346
3410	0.95098	0.897959	0.911765	1	0.945607	0.92346
3420	0.95098	0.897959	0.911765	1	0.945607	0.92346
3430	0.95098	0.897959	0.911765	1	0.945607	0.92346
3440	0.95098	0.897959	0.911765	1	0.945607	0.92346
3450	0.95098	0.897959	0.911765	1	0.945607	0.92346
3460	0.95098	0.897959	0.911765	1	0.945607	0.92346
3470	0.95098	0.897959	0.911765	1	0.945607	0.92346
3480	0.95098	0.897959	0.911765	1	0.945607	0.92346
3490	0.95098	0.897959	0.911765	1	0.945607	0.92346
3500	0.95098	0.897959	0.911765	1	0.945607	0.92346
3510	0.95098	0.897959	0.911765	1	0.945607	0.92346
3520	0.95098	0.897959	0.911765	1	0.945607	0.92346
3530	0.95098	0.897959	0.911765	1	0.945607	0.92346
3540	0.95098	0.897959	0.911765	1	0.945607	0.92346
3550	0.95098	0.897959	0.911765	1	0.945607	0.92346
3560	0.960784	0.897959	0.911765	1	0.949791	0.929235
3570	0.95098	0.897959	0.911765	1	0.945607	0.92346
3580	0.95098	0.897959	0.911765	1	0.945607	0.92346
3590	0.960784	0.897959	0.911765	0.981481	0.945607	0.923109
3600	0.960784	0.897959	0.911765	0.981481	0.945607	0.923109
3610	0.960784	0.897959	0.911765	0.981481	0.945607	0.923109
3620	0.960784	0.897959	0.911765	0.981481	0.945607	0.923109
3630	0.960784	0.897959	0.911765	0.981481	0.945607	0.923109
3640	0.960784	0.897959	0.911765	0.981481	0.945607	0.923109
3650	0.960784	0.897959	0.911765	0.981481	0.945607	0.923109
3660	0.960784	0.897959	0.911765	0.981481	0.945607	0.923109
3670	0.960784	0.897959	0.911765	0.981481	0.945607	0.923109
3680	0.960784	0.897959	0.911765	0.981481	0.945607	0.923109
3690	0.960784	0.897959	0.911765	0.981481	0.945607	0.923109
3700	0.960784	0.897959	0.911765	0.981481	0.945607	0.923109
3710	0.960784	0.897959	0.911765	0.981481	0.945607	0.923109
3720	0.970588	0.897959	0.911765	0.981481	0.949791	0.92894
3730	0.970588	0.897959	0.911765	0.981481	0.949791	0.92894
3740	0.970588	0.897959	0.911765	0.981481	0.949791	0.92894
3750	0.970588	0.897959	0.911765	0.981481	0.949791	0.92894
3760	0.970588	0.897959	0.911765	0.981481	0.949791	0.92894
3770	0.970588	0.897959	0.911765	0.981481	0.949791	0.92894
3780	0.970588	0.897959	0.911765	0.981481	0.949791	0.92894
3790	0.970588	0.897959	0.911765	0.981481	0.949791	0.92894
3800	0.970588	0.897959	0.911765	0.981481	0.949791	0.92894
3810	0.970588	0.897959	0.911765	0.981481	0.949791	0.92894
3820	0.970588	0.897959	0.911765	0.981481	0.949791	0.92894
3830	0.970588	0.897959	0.911765	0.981481	0.949791	0.92894
3840	0.970588	0.897959	0.911765	0.981481	0.949791	0.92894
3850	0.970588	0.897959	0.911765	0.981481	0.949791	0.92894
3860	0.970588	0.897959	0.911765	0.981481	0.949791	0.92894
3870	0.970588	0.897959	0.911765	0.981481	0.949791	0.92894
3880	0.970588	0.897959	0.911765	0.981481	0.949791	0.92894
3890	0.970588	0.897959	0.911765	0.981481	0.949791	0.92894
3900	0.970588	0.897959	0.911765	0.981481	0.949791	0.92894
3910	0.970588	0.897959	0.911765	0.981481	0.949791	0.92894
3920	0.970588	0.897959	0.911765	0.981481	0.949791	0.92894
3930	0.960784	0.897959	0.911765	0.981481	0.945607	0.923109
3940	0.960784	0.897959	0.911765	0.981481	0.945607	0.923109
3950	0.960784	0.897959	0.911765	0.981481	0.945607	0.923109
3960	0.960784	0.897959	0.911765	0.981481	0.945607	0.923109
3970	0.960784	0.897959	0.911765	0.981481	0.945607	0.923109
3980	0.960784	0.897959	0.911765	0.981481	0.945607	0.923109
3990	0.960784	0.897959	0.911765	0.981481	0.945607	0.923109
4000	0.960784	0.897959	0.911765	0.981481	0.945607	0.923109
4010	0.960784	0.897959	0.911765	0.981481	0.945607	0.923109
4020	0.960784	0.897959	0.911765	0.981481	0.945607	0.923109
4030	0.960784	0.897959	0.911765	0.981481	0.945607	0.923109
4040	0.970588	0.897959	0.911765	0.981481	0.949791	0.92894
4050	0.970588	0.897959	0.911765	0.981481	0.949791	0.92894
4060	0.970588	0.897959	0.911765	0.981481	0.949791	0.92894
4070	0.980392	0.897959	0.911765	0.981481	0.953975	0.934777
4080	0.980392	0.897959	0.911765	0.981481	0.953975	0.934777
4090	0.980392	0.897959	0.911765	0.981481	0.953975	0.934777
4100	0.980392	0.897959	0.911765	0.981481	0.953975	0.934777
4110	0.980392	0.897959	0.911765	0.981481	0.953975	0.934777
4120	0.980392	0.897959	0.911765	0.981481	0.953975	0.934777
4130	0.980392	0.897959	0.911765	0.962963	0.949791	0.92888
4140	0.980392	0.897959	0.911765	0.962963	0.949791	0.92888
4150	0.980392	0.897959	0.911765	0.962963	0.949791	0.92888
4160	0.980392	0.897959	0.911765	0.962963	0.949791	0.92888
4170	0.980392	0.897959	0.911765	0.962963	0.949791	0.92888
4180	0.980392	0.897959	0.911765	0.962963	0.949791	0.92888
4190	0.980392	0.897959	0.911765	0.962963	0.949791	0.92888
4200	0.980392	0.897959	0.911765	0.962963	0.949791	0.92888
4210	0.980392	0.897959	0.911765	0.962963	0.949791	0.92888
4220	0.980392	0.897959	0.911765	0.962963	0.949791	0.92888
4230	0.980392	0.897959	0.911765	0.962963	0.949791	0.92888
4240	0.980392	0.897959	0.911765	0.962963	0.949791	0.92888
4250	0.980392	0.897959	0.911765	0.962963	0.949791	0.92888
4260	0.980392	0.897959	0.911765	0.962963	0.949791	0.92888
4270	0.980392	0.897959	0.911765	0.962963	0.949791	0.92888
4280	0.980392	0.897959	0.911765	0.962963	0.949791	0.92888
4290	0.980392	0.897959	0.911765	0.962963	0.949791	0.92888
4300	0.980392	0.918367	0.911765	0.962963	0.953975	0.934691
4310	0.980392	0.918367	0.911765	0.962963	0.953975	0.934691
4320	0.980392	0.918367	0.911765	0.962963	0.953975	0.934691
4330	0.980392	0.918367	0.911765	0.962963	0.953975	0.934691
4340	0.980392	0.918367	0.911765	0.962963	0.953975	0.934691
4350	0.980392	0.918367	0.911765	0.962963	0.953975	0.934691
4360	0.980392	0.918367	0.911765	0.962963	0.953975	0.934691
4370	0.980392	0.918367	0.911765	0.962963	0.953975	0.934691
4380	0.980392	0.918367	0.911765	0.962963	0.953975	0.934691
4390	0.970588	0.918367	0.911765	0.962963	0.949791	0.928798
4400	0.970588	0.918367	0.911765	0.962963	0.949791	0.928798
4410	0.970588	0.918367	0.911765	0.962963	0.949791	0.928798
4420	0.980392	0.918367	0.911765	0.962963	0.953975	0.93466
4430	0.980392	0.918367	0.911765	0.962963	0.953975	0.93466
4440	0.980392	0.918367	0.911765	0.962963	0.953975	0.93466
4450	0.980392	0.918367	0.911765	0.962963	0.953975	0.93466
4460	0.980392	0.918367	0.911765	0.962963	0.953975	0.93466
4470	0.980392	0.918367	0.911765	0.962963	0.953975	0.93466
4480	0.980392	0.918367	0.911765	0.962963	0.953975	0.93466
4490	0.980392	0.918367	0.911765	0.962963	0.953975	0.93466
4500	0.980392	0.918367	0.911765	0.962963	0.953975	0.93466
4510	0.980392	0.918367	0.911765	0.962963	0.953975	0.93466
4520	0.980392	0.918367	0.911765	0.962963	0.953975	0.93466
4530	0.980392	0.918367	0.911765	0.962963	0.953975	0.93466
4540	0.980392	0.918367	0.911765	0.962963	0.953975	0.93466
4550	0.980392	0.918367	0.911765	0.962963	0.953975	0.93466
4560	0.980392	0.918367	0.911765	0.962963	0.953975	0.93466
4570	0.970588	0.918367	0.911765	0.962963	0.949791	0.928798
4580	0.980392	0.918367	0.911765	0.962963	0.953975	0.93466
4590	0.970588	0.918367	0.911765	0.962963	0.949791	0.928798
4600	0.970588	0.918367	0.911765	0.962963	0.949791	0.928798
4610	0.970588	0.918367	0.911765	0.962963	0.949791	0.928798
4620	0.970588	0.918367	0.882353	0.962963	0.945607	0.922754
4630	0.970588	0.918367	0.882353	0.962963	0.945607	0.922754
4640	0.970588	0.918367	0.882353	0.962963	0.945607	0.922754
4650	0.970588	0.918367	0.911765	0.962963	0.949791	0.928737
4660	0.970588	0.918367	0.911765	0.962963	0.949791	0.928737
4670	0.970588	0.918367	0.911765	0.962963	0.949791	0.928737
4680	0.970588	0.918367	0.911765	0.962963	0.949791	0.928737
4690	0.970588	0.918367	0.911765	0.962963	0.949791	0.928737
4700	0.970588	0.918367	0.882353	0.962963	0.945607	0.922754
4710	0.970588	0.918367	0.882353	0.962963	0.945607	0.922754
4720	0.970588	0.918367	0.882353	0.962963	0.945607	0.922754
4730	0.970588	0.918367	0.852941	0.962963	0.941423	0.916797
4740	0.970588	0.918367	0.852941	0.962963	0.941423	0.916797
4750	0.970588	0.918367	0.882353	0.962963	0.945607	0.922837
4760	0.970588	0.918367	0.852941	0.962963	0.941423	0.916797
4770	0.970588	0.918367	0.882353	0.962963	0.945607	0.922747
4780	0.970588	0.918367	0.882353	0.962963	0.945607	0.922747
4790	0.970588	0.918367	0.882353	0.962963	0.945607	0.922747
4800	0.970588	0.918367	0.882353	0.962963	0.945607	0.922747
4810	0.970588	0.918367	0.882353	0.962963	0.945607	0.922747
4820	0.970588	0.918367	0.882353	0.962963	0.945607	0.922747
4830	0.970588	0.918367	0.882353	0.962963	0.945607	0.922747
4840	0.970588	0.918367	0.852941	0.962963	0.941423	0.916725
4850	0.970588	0.918367	0.882353	0.962963	0.945607	0.922747
4860	0.970588	0.918367	0.882353	0.962963	0.945607	0.922687
4870	0.970588	0.918367	0.882353	0.962963	0.945607	0.922687
4880	0.970588	0.918367	0.882353	0.962963	0.945607	0.922687
4890	0.970588	0.918367	0.852941	0.962963	0.941423	0.916666
4900	0.970588	0.918367	0.882353	0.962963	0.945607	0.922747
4910	0.980392	0.918367	0.882353	0.962963	0.949791	0.928658
4920	0.970588	0.918367	0.882353	0.962963	0.945607	0.922747
4930	0.970588	0.918367	0.882353	0.962963	0.945607	0.922747
4940	0.970588	0.918367	0.882353	0.962963	0.945607	0.922747
4950	0.980392	0.918367	0.882353	0.962963	0.949791	0.928658
4960	0.980392	0.918367	0.852941	0.962963	0.945607	0.922685
4970	0.980392	0.918367	0.852941	0.962963	0.945607	0.922685
4980	0.970588	0.918367	0.852941	0.962963	0.941423	0.916725
4990	0.970588	0.918367	0.852941	0.962963	0.941423	0.916725
5000	0.970588	0.918367	0.852941	0.962963	0.941423	0.916725
5010	0.980392	0.918367	0.852941	0.962963	0.945607	0.922685
5020	0.980392	0.918367	0.852941	0.962963	0.945607	0.922685
5030	0.980392	0.918367	0.852941	0.962963	0.945607	0.922685
5040	0.980392	0.918367	0.852941	0.962963	0.945607	0.922685
5050	0.980392	0.918367	0.852941	0.962963	0.945607	0.922685
5060	0.980392	0.918367	0.852941	0.962963	0.945607	0.922685
5070	0.980392	0.918367	0.852941	0.962963	0.945607	0.922685
5080	0.980392	0.918367	0.852941	0.962963	0.945607	0.922685
5090	0.980392	0.918367	0.852941	0.962963	0.945607	0.922685
5100	0.980392	0.918367	0.852941	0.962963	0.945607	0.922685
5110	0.980392	0.918367	0.852941	0.962963	0.945607	0.922685
5120	0.980392	0.918367	0.882353	0.962963	0.949791	0.928658
5130	0.970588	0.918367	0.882353	0.962963	0.945607	0.922747
5140	0.970588	0.918367	0.823529	0.962963	0.937238	0.910703
5150	0.970588	0.918367	0.823529	0.962963	0.937238	0.910703
5160	0.970588	0.918367	0.823529	0.962963	0.937238	0.910703
5170	0.970588	0.918367	0.823529	0.962963	0.937238	0.910703
5180	0.970588	0.918367	0.823529	0.962963	0.937238	0.910703
5190	0.970588	0.918367	0.823529	0.962963	0.937238	0.910668
5200	0.970588	0.918367	0.823529	0.962963	0.937238	0.910668
5210	0.970588	0.918367	0.823529	0.962963	0.937238	0.910668
5220	0.970588	0.918367	0.823529	0.962963	0.937238	0.910668
5230	0.970588	0.918367	0.823529	0.962963	0.937238	0.910668
5240	0.970588	0.918367	0.823529	0.962963	0.937238	0.910668
5250	0.970588	0.918367	0.823529	0.962963	0.937238	0.910668
5260	0.970588	0.918367	0.823529	0.962963	0.937238	0.910668
5270	0.970588	0.918367	0.794118	0.962963	0.933054	0.904723
5280	0.970588	0.918367	0.794118	0.962963	0.933054	0.904723
5290	0.970588	0.918367	0.794118	0.962963	0.933054	0.904723
5300	0.970588	0.918367	0.794118	0.962963	0.933054	0.904723
5310	0.970588	0.918367	0.794118	0.962963	0.933054	0.904723
5320	0.970588	0.918367	0.794118	0.962963	0.933054	0.904723
5330	0.970588	0.918367	0.823529	0.962963	0.937238	0.910668
5340	0.970588	0.918367	0.823529	0.962963	0.937238	0.910668
5350	0.970588	0.918367	0.823529	0.962963	0.937238	0.910668
5360	0.970588	0.918367	0.823529	0.962963	0.937238	0.910668
5370	0.970588	0.918367	0.823529	0.962963	0.937238	0.910668
5380	0.970588	0.918367	0.823529	0.962963	0.937238	0.910668
5390	0.980392	0.918367	0.794118	0.962963	0.937238	0.910713
5400	0.980392	0.918367	0.794118	0.962963	0.937238	0.910713
5410	0.980392	0.918367	0.794118	0.962963	0.937238	0.910713
5420	0.980392	0.918367	0.794118	0.962963	0.937238	0.910713
5430	0.980392	0.918367	0.794118	0.962963	0.937238	0.910713
5440	0.980392	0.918367	0.794118	0.962963	0.937238	0.910713
5450	0.980392	0.918367	0.794118	0.962963	0.937238	0.910713
5460	0.980392	0.918367	0.794118	0.962963	0.937238	0.910713
5470	0.980392	0.918367	0.794118	0.962963	0.937238	0.910713
5480	0.980392	0.918367	0.794118	0.962963	0.937238	0.910713
5490	0.980392	0.918367	0.794118	0.962963	0.937238	0.910713
5500	0.980392	0.918367	0.794118	0.962963	0.937238	0.910713
5510	0.980392	0.918367	0.794118	0.962963	0.937238	0.910713
5520	0.980392	0.918367	0.794118	0.962963	0.937238	0.910713
5530	0.980392	0.918367	0.794118	0.962963	0.937238	0.910713
5540	0.980392	0.918367	0.794118	0.962963	0.937238	0.910772
5550	0.980392	0.918367	0.794118	0.962963	0.937238	0.910772
5560	0.980392	0.918367	0.794118	0.962963	0.937238	0.910772
5570	0.980392	0.918367	0.794118	0.962963	0.937238	0.910772
5580	0.980392	0.918367	0.794118	0.962963	0.937238	0.910772
5590	0.980392	0.918367	0.794118	0.962963	0.937238	0.910772
5600	0.980392	0.918367	0.794118	0.962963	0.937238	0.910772
5610	0.980392	0.918367	0.794118	0.962963	0.937238	0.910772
5620	0.980392	0.918367	0.794118	0.962963	0.937238	0.910713
5630	0.980392	0.918367	0.794118	0.962963	0.937238	0.910713
5640	0.980392	0.918367	0.794118	0.962963	0.937238	0.910713
5650	0.980392	0.918367	0.794118	0.962963	0.937238	0.910713
5660	0.980392	0.918367	0.794118	0.962963	0.937238	0.910713
5670	0.980392	0.918367	0.794118	0.962963	0.937238	0.910713
5680	0.980392	0.918367	0.794118	0.962963	0.937238	0.910713
5690	0.980392	0.918367	0.794118	0.962963	0.937238	0.910713
5700	0.980392	0.918367	0.794118	0.962963	0.937238	0.910713
5710	0.980392	0.918367	0.794118	0.962963	0.937238	0.910713
5720	0.980392	0.918367	0.794118	0.962963	0.937238	0.910713
5730	0.980392	0.918367	0.794118	0.962963	0.937238	0.910713
5740	0.980392	0.918367	0.794118	0.962963	0.937238	0.910713
5750	0.980392	0.918367	0.794118	0.962963	0.937238	0.910713
5760	0.980392	0.918367	0.794118	0.962963	0.937238	0.910713
5770	0.980392	0.918367	0.794118	0.962963	0.937238	0.910713
5780	0.980392	0.918367	0.794118	0.962963	0.937238	0.910713
5790	0.980392	0.918367	0.794118	0.962963	0.937238	0.910713
5800	0.980392	0.918367	0.794118	0.962963	0.937238	0.910713
5810	0.980392	0.918367	0.794118	0.962963	0.937238	0.910713
5820	0.980392	0.918367	0.794118	0.962963	0.937238	0.910713
5830	0.980392	0.918367	0.794118	0.962963	0.937238	0.910713
5840	0.980392	0.918367	0.794118	0.962963	0.937238	0.910713
5850	0.980392	0.918367	0.794118	0.962963	0.937238	0.910713
5860	0.980392	0.918367	0.794118	0.962963	0.937238	0.910713
5870	0.980392	0.918367	0.794118	0.962963	0.937238	0.910713
5880	0.980392	0.918367	0.794118	0.962963	0.937238	0.910713
5890	0.980392	0.918367	0.794118	0.962963	0.937238	0.910713
5900	0.980392	0.918367	0.794118	0.962963	0.937238	0.910713
5910	0.980392	0.918367	0.794118	0.962963	0.937238	0.910713
5920	0.980392	0.918367	0.794118	0.962963	0.937238	0.910713
5930	0.980392	0.918367	0.794118	0.962963	0.937238	0.910713
5940	0.980392	0.918367	0.794118	0.962963	0.937238	0.910713
5950	0.980392	0.918367	0.794118	0.962963	0.937238	0.910713
5960	0.980392	0.918367	0.794118	0.962963	0.937238	0.910713
5970	0.980392	0.918367	0.794118	0.962963	0.937238	0.910713
5980	0.980392	0.918367	0.794118	0.962963	0.937238	0.910713
5990	0.980392	0.918367	0.794118	0.962963	0.937238	0.910713
6000	0.980392	0.918367	0.794118	0.962963	0.937238	0.910713
6010	0.980392	0.918367	0.794118	0.962963	0.937238	0.910713
6020	0.980392	0.918367	0.794118	0.962963	0.937238	0.910713
6030	0.980392	0.918367	0.794118	0.962963	0.937238	0.910713
6040	0.980392	0.918367	0.794118	0.962963	0.937238	0.910713
6050	0.980392	0.918367	0.794118	0.962963	0.937238	0.910713
6060	0.980392	0.918367	0.794118	0.962963	0.937238	0.910713
6070	0.980392	0.918367	0.794118	0.962963	0.937238	0.910713
6080	0.980392	0.918367	0.794118	0.962963	0.937238	0.910713
6090	0.980392	0.918367	0.794118	0.962963	0.937238	0.910713
6100	0.980392	0.918367	0.794118	0.962963	0.937238	0.910713
6110	0.980392	0.918367	0.794118	0.962963	0.937238	0.910713
6120	0.980392	0.918367	0.794118	0.962963	0.937238	0.910713
6130	0.980392	0.918367	0.794118	0.962963	0.937238	0.910713
6140	0.980392	0.918367	0.794118	0.962963	0.937238	0.910713
6150	0.980392	0.918367	0.794118	0.962963	0.937238	0.910713
6160	0.980392	0.918367	0.794118	0.962963	0.937238	0.910713
6170	0.980392	0.918367	0.794118	0.962963	0.937238	0.910713
6180	0.980392	0.918367	0.794118	0.962963	0.937238	0.910713
6190	0.980392	0.918367	0.794118	0.962963	0.937238	0.910713
6200	0.970588	0.918367	0.794118	0.962963	0.933054	0.904723
6210	0.970588	0.918367	0.794118	0.962963	0.933054	0.904723
6220	0.970588	0.918367	0.794118	0.962963	0.933054	0.904723
6230	0.970588	0.918367	0.794118	0.962963	0.933054	0.904723
6240	0.970588	0.918367	0.794118	0.962963	0.933054	0.904723
6250	0.970588	0.918367	0.794118	0.962963	0.933054	0.904723
6260	0.970588	0.918367	0.794118	0.962963	0.933054	0.904723
6270	0.980392	0.918367	0.794118	0.962963	0.937238	0.910713
6280	0.980392	0.918367	0.794118	0.962963	0.937238	0.910713
6290	0.980392	0.918367	0.794118	0.962963	0.937238	0.910713
6300	0.980392	0.918367	0.794118	0.962963	0.937238	0.910713
6310	0.980392	0.918367	0.794118	0.962963	0.937238	0.910713
6320	0.980392	0.918367	0.794118	0.962963	0.937238	0.910713
6330	0.980392	0.918367	0.794118	0.962963	0.937238	0.910713
6340	0.980392	0.918367	0.794118	0.962963	0.937238	0.910713
6350	0.980392	0.918367	0.794118	0.962963	0.937238	0.910713
6360	0.980392	0.918367	0.794118	0.962963	0.937238	0.910713
6370	0.980392	0.918367	0.794118	0.962963	0.937238	0.910713
6380	0.980392	0.918367	0.794118	0.962963	0.937238	0.910713
6390	0.980392	0.918367	0.794118	0.962963	0.937238	0.910713
6400	0.980392	0.918367	0.794118	0.962963	0.937238	0.910713
6410	0.980392	0.918367	0.794118	0.962963	0.937238	0.910713
6420	0.970588	0.918367	0.794118	0.962963	0.933054	0.904723
6430	0.970588	0.918367	0.794118	0.962963	0.933054	0.904723
6440	0.970588	0.918367	0.794118	0.962963	0.933054	0.904723
6450	0.970588	0.918367	0.794118	0.962963	0.933054	0.904723
6460	0.970588	0.918367	0.794118	0.962963	0.933054	0.904723
6470	0.970588	0.918367	0.794118	0.962963	0.933054	0.904723
6480	0.970588	0.918367	0.794118	0.962963	0.933054	0.904723
6490	0.970588	0.918367	0.794118	0.962963	0.933054	0.904723
6500	0.970588	0.918367	0.794118	0.962963	0.933054	0.904723
6510	0.970588	0.918367	0.794118	0.962963	0.933054	0.904723
6520	0.970588	0.918367	0.794118	0.962963	0.933054	0.904723
6530	0.970588	0.918367	0.794118	0.962963	0.933054	0.904723
6540	0.970588	0.918367	0.794118	0.962963	0.933054	0.904723
6550	0.970588	0.918367	0.794118	0.962963	0.933054	0.904723
6560	0.970588	0.918367	0.794118	0.962963	0.933054	0.904723
6570	0.970588	0.918367	0.794118	0.962963	0.933054	0.904723
6580	0.970588	0.918367	0.794118	0.962963	0.933054	0.904723
6590	0.970588	0.918367	0.794118	0.962963	0.933054	0.904723
6600	0.970588	0.918367	0.794118	0.962963	0.933054	0.904723
6610	0.970588	0.918367	0.794118	0.962963	0.933054	0.904723
6620	0.970588	0.918367	0.794118	0.962963	0.933054	0.904723
6630	0.970588	0.918367	0.794118	0.962963	0.933054	0.904723
6640	0.970588	0.918367	0.794118	0.962963	0.933054	0.904723
6650	0.970588	0.918367	0.794118	0.962963	0.933054	0.904723
6660	0.970588	0.918367	0.794118	0.962963	0.933054	0.904723
6670	0.970588	0.918367	0.794118	0.962963	0.933054	0.904723
6680	0.970588	0.918367	0.794118	0.962963	0.933054	0.904723
6690	0.970588	0.918367	0.794118	0.962963	0.933054	0.904723
6700	0.970588	0.918367	0.794118	0.962963	0.933054	0.904723
6710	0.970588	0.918367	0.794118	0.962963	0.933054	0.904723
6720	0.970588	0.918367	0.794118	0.962963	0.933054	0.904723
6730	0.970588	0.918367	0.794118	0.962963	0.933054	0.904723
6740	0.970588	0.918367	0.794118	0.962963	0.933054	0.904723
6750	0.970588	0.918367	0.794118	0.962963	0.933054	0.904723
6760	0.970588	0.918367	0.794118	0.962963	0.933054	0.904723
6770	0.970588	0.918367	0.794118	0.962963	0.933054	0.904723
6780	0.970588	0.918367	0.794118	0.962963	0.933054	0.904723
6790	0.970588	0.918367	0.794118	0.962963	0.933054	0.904723
6800	0.970588	0.918367	0.794118	0.962963	0.933054	0.904723
6810	0.970588	0.918367	0.794118	0.962963	0.933054	0.904723
6820	0.970588	0.918367	0.794118	0.962963	0.933054	0.904723
6830	0.970588	0.918367	0.794118	0.962963	0.933054	0.904723
6840	0.970588	0.918367	0.794118	0.962963	0.933054	0.904723
6850	0.970588	0.918367	0.794118	0.962963	0.933054	0.904723
6860	0.970588	0.918367	0.794118	0.962963	0.933054	0.904723
6870	0.970588	0.918367	0.794118	0.962963	0.933054	0.904723
6880	0.970588	0.918367	0.794118	0.962963	0.933054	0.904723
6890	0.970588	0.918367	0.794118	0.962963	0.933054	0.904723
6900	0.970588	0.918367	0.794118	0.962963	0.933054	0.904723
6910	0.970588	0.918367	0.794118	0.962963	0.933054	0.904723
6920	0.970588	0.918367	0.794118	0.962963	0.933054	0.904723
6930	0.970588	0.918367	0.794118	0.962963	0.933054	0.904723
6940	0.970588	0.918367	0.794118	0.962963	0.933054	0.904723
6950	0.970588	0.918367	0.794118	0.962963	0.933054	0.904723
6960	0.970588	0.918367	0.794118	0.962963	0.933054	0.904723
6970	0.970588	0.918367	0.794118	0.962963	0.933054	0.904723
6980	0.970588	0.918367	0.794118	0.962963	0.933054	0.904723
6990	0.970588	0.918367	0.794118	0.962963	0.933054	0.904723
7000	0.970588	0.918367	0.794118	0.962963	0.933054	0.904723
7010	0.970588	0.918367	0.794118	0.962963	0.933054	0.904723
7020	0.970588	0.918367	0.794118	0.962963	0.933054	0.904723
7030	0.970588	0.918367	0.794118	0.962963	0.933054	0.904723
7040	0.970588	0.918367	0.794118	0.962963	0.933054	0.904723
7050	0.970588	0.918367	0.794118	0.962963	0.933054	0.904723
7060	0.970588	0.918367	0.794118	0.962963	0.933054	0.904723
7070	0.970588	0.918367	0.794118	0.962963	0.933054	0.904723
7080	0.970588	0.918367	0.794118	0.962963	0.933054	0.904723
7090	0.970588	0.918367	0.794118	0.962963	0.933054	0.904723
7100	0.970588	0.918367	0.794118	0.962963	0.933054	0.904723
7110	0.970588	0.918367	0.794118	0.962963	0.933054	0.904723
7120	0.970588	0.918367	0.764706	0.962963	0.92887	0.898817
7130	0.970588	0.918367	0.764706	0.962963	0.92887	0.898817
7140	0.970588	0.918367	0.764706	0.962963	0.92887	0.898817
7150	0.970588	0.918367	0.764706	0.962963	0.92887	0.898817
7160	0.970588	0.918367	0.764706	0.962963	0.92887	0.898817
7170	0.970588	0.918367	0.764706	0.962963	0.92887	0.898817
7180	0.970588	0.918367	0.764706	0.962963	0.92887	0.898817
7190	0.970588	0.918367	0.764706	0.962963	0.92887	0.898817
7200	0.970588	0.918367	0.764706	0.962963	0.92887	0.898817
7210	0.970588	0.918367	0.764706	0.962963	0.92887	0.898817
7220	0.970588	0.918367	0.764706	0.962963	0.92887	0.898817
7230	0.970588	0.918367	0.764706	0.962963	0.92887	0.898817
7240	0.970588	0.918367	0.764706	0.962963	0.92887	0.898817
7250	0.970588	0.918367	0.764706	0.962963	0.92887	0.898817
7260	0.970588	0.918367	0.764706	0.962963	0.92887	0.898817
7270	0.970588	0.918367	0.764706	0.962963	0.92887	0.898817
7280	0.970588	0.918367	0.764706	0.962963	0.92887	0.898817
7290	0.970588	0.918367	0.764706	0.962963	0.92887	0.898817
7300	0.970588	0.918367	0.764706	0.962963	0.92887	0.898817
7310	0.970588	0.918367	0.764706	0.962963	0.92887	0.898817
7320	0.970588	0.918367	0.764706	0.962963	0.92887	0.898817
7330	0.970588	0.918367	0.764706	0.962963	0.92887	0.898817
7340	0.970588	0.918367	0.764706	0.962963	0.92887	0.898817
7350	0.970588	0.918367	0.764706	0.962963	0.92887	0.898817
7360	0.970588	0.918367	0.764706	0.962963	0.92887	0.898817
7370	0.970588	0.918367	0.764706	0.962963	0.92887	0.898817
7380	0.970588	0.918367	0.764706	0.962963	0.92887	0.898817
7390	0.970588	0.918367	0.764706	0.962963	0.92887	0.898817
7400	0.970588	0.918367	0.764706	0.962963	0.92887	0.898817
7410	0.970588	0.918367	0.764706	0.962963	0.92887	0.898817
7420	0.970588	0.918367	0.764706	0.962963	0.92887	0.898817
7430	0.970588	0.918367	0.764706	0.962963	0.92887	0.898817
7440	0.970588	0.918367	0.764706	0.962963	0.92887	0.898817
7450	0.970588	0.918367	0.764706	0.962963	0.92887	0.898817
7460	0.970588	0.918367	0.764706	0.962963	0.92887	0.898817
7470	0.970588	0.918367	0.764706	0.962963	0.92887	0.898817
7480	0.970588	0.918367	0.764706	0.962963	0.92887	0.898817
7490	0.970588	0.918367	0.764706	0.962963	0.92887	0.898817
7500	0.970588	0.918367	0.764706	0.962963	0.92887	0.898817
7510	0.970588	0.918367	0.764706	0.962963	0.92887	0.898817
7520	0.970588	0.918367	0.764706	0.962963	0.92887	0.898817
7530	0.970588	0.918367	0.764706	0.962963	0.92887	0.898817
7540	0.970588	0.918367	0.764706	0.962963	0.92887	0.898817
7550	0.970588	0.918367	0.764706	0.962963	0.92887	0.898817
7560	0.970588	0.918367	0.764706	0.962963	0.92887	0.898817
7570	0.970588	0.918367	0.764706	0.962963	0.92887	0.898817
7580	0.970588	0.918367	0.764706	0.962963	0.92887	0.898817
7590	0.970588	0.918367	0.764706	0.962963	0.92887	0.898817
7600	0.970588	0.918367	0.764706	0.962963	0.92887	0.898817
7610	0.970588	0.918367	0.764706	0.962963	0.92887	0.898817
7620	0.970588	0.918367	0.764706	0.962963	0.92887	0.898817
7630	0.970588	0.918367	0.764706	0.962963	0.92887	0.898817
7640	0.970588	0.918367	0.764706	0.962963	0.92887	0.898817
7650	0.970588	0.918367	0.764706	0.962963	0.92887	0.898817
7660	0.970588	0.918367	0.764706	0.962963	0.92887	0.898817
7670	0.970588	0.918367	0.764706	0.962963	0.92887	0.898817
7680	0.970588	0.918367	0.764706	0.962963	0.92887	0.898817
7690	0.970588	0.918367	0.764706	0.962963	0.92887	0.898817
7700	0.970588	0.918367	0.764706	0.962963	0.92887	0.898817
7710	0.970588	0.918367	0.764706	0.962963	0.92887	0.898817
7720	0.970588	0.918367	0.764706	0.962963	0.92887	0.898817
7730	0.970588	0.918367	0.764706	0.962963	0.92887	0.898817
7740	0.970588	0.918367	0.764706	0.962963	0.92887	0.898817
7750	0.970588	0.918367	0.764706	0.962963	0.92887	0.898817
7760	0.970588	0.918367	0.764706	0.962963	0.92887	0.898817
7770	0.970588	0.918367	0.764706	0.962963	0.92887	0.898817
7780	0.970588	0.918367	0.764706	0.962963	0.92887	0.898817
7790	0.970588	0.918367	0.764706	0.962963	0.92887	0.898817
7800	0.970588	0.918367	0.764706	0.962963	0.92887	0.898817
7810	0.970588	0.918367	0.764706	0.962963	0.92887	0.898817
7820	0.970588	0.918367	0.764706	0.962963	0.92887	0.898817
7830	0.970588	0.918367	0.764706	0.962963	0.92887	0.898817
7840	0.970588	0.918367	0.764706	0.962963	0.92887	0.898817
7850	0.970588	0.938776	0.764706	0.962963	0.933054	0.904758
7860	0.970588	0.918367	0.764706	0.962963	0.92887	0.898817
7870	0.970588	0.918367	0.764706	0.962963	0.92887	0.898817
7880	0.970588	0.918367	0.764706	0.962963	0.92887	0.898817
7890	0.960784	0.918367	0.764706	0.962963	0.924686	0.89291
7900	0.960784	0.918367	0.764706	0.962963	0.924686	0.89291
7910	0.960784	0.918367	0.764706	0.962963	0.924686	0.89291
7920	0.960784	0.918367	0.764706	0.962963	0.924686	0.89291
7930	0.960784	0.918367	0.764706	0.962963	0.924686	0.89291
7940	0.960784	0.918367	0.764706	0.962963	0.924686	0.89291
7950	0.960784	0.918367	0.764706	0.962963	0.924686	0.89291
7960	0.960784	0.918367	0.764706	0.962963	0.924686	0.89291
7970	0.960784	0.918367	0.764706	0.962963	0.924686	0.89291
7980	0.960784	0.918367	0.764706	0.962963	0.924686	0.89291
7990	0.960784	0.918367	0.764706	0.962963	0.924686	0.89291
8000	0.960784	0.938776	0.764706	0.962963	0.92887	0.898866
8010	0.960784	0.938776	0.764706	0.962963	0.92887	0.898866
8020	0.960784	0.938776	0.764706	0.962963	0.92887	0.898866
8030	0.960784	0.938776	0.764706	0.962963	0.92887	0.898866
8040	0.960784	0.938776	0.764706	0.962963	0.92887	0.898866
8050	0.960784	0.938776	0.764706	0.962963	0.92887	0.898866
8060	0.960784	0.938776	0.764706	0.962963	0.92887	0.898866
8070	0.960784	0.938776	0.764706	0.962963	0.92887	0.898866
8080	0.960784	0.938776	0.764706	0.962963	0.92887	0.898866
8090	0.960784	0.938776	0.764706	0.962963	0.92887	0.898866
8100	0.960784	0.938776	0.764706	0.962963	0.92887	0.898866
8110	0.960784	0.938776	0.764706	0.944444	0.924686	0.892935
8120	0.960784	0.938776	0.764706	0.944444	0.924686	0.892935
8130	0.960784	0.938776	0.764706	0.944444	0.924686	0.892935
8140	0.960784	0.938776	0.764706	0.944444	0.924686	0.892935
8150	0.960784	0.938776	0.764706	0.944444	0.924686	0.892935
8160	0.960784	0.938776	0.764706	0.944444	0.924686	0.892935
8170	0.960784	0.938776	0.764706	0.944444	0.924686	0.892935
8180	0.960784	0.938776	0.764706	0.944444	0.924686	0.892935
8190	0.960784	0.938776	0.764706	0.944444	0.924686	0.892935
8200	0.960784	0.938776	0.764706	0.944444	0.924686	0.892935
8210	0.960784	0.938776	0.764706	0.944444	0.924686	0.892935
8220	0.960784	0.938776	0.764706	0.944444	0.924686	0.892935
8230	0.960784	0.938776	0.764706	0.944444	0.924686	0.892935
8240	0.960784	0.938776	0.764706	0.944444	0.924686	0.892935
8250	0.960784	0.938776	0.764706	0.944444	0.924686	0.892935
8260	0.960784	0.938776	0.764706	0.944444	0.924686	0.892935
8270	0.960784	0.938776	0.764706	0.944444	0.924686	0.892935
8280	0.960784	0.938776	0.764706	0.944444	0.924686	0.892935
8290	0.960784	0.938776	0.764706	0.944444	0.924686	0.892935
8300	0.960784	0.938776	0.764706	0.944444	0.924686	0.892935
8310	0.960784	0.938776	0.764706	0.944444	0.924686	0.892935
8320	0.960784	0.938776	0.764706	0.944444	0.924686	0.892935
8330	0.960784	0.938776	0.764706	0.944444	0.924686	0.892935
8340	0.960784	0.938776	0.764706	0.944444	0.924686	0.892935
8350	0.960784	0.938776	0.764706	0.944444	0.924686	0.892935
8360	0.960784	0.938776	0.764706	0.944444	0.924686	0.892935
8370	0.960784	0.938776	0.764706	0.944444	0.924686	0.892935
8380	0.960784	0.938776	0.764706	0.944444	0.924686	0.892935
8390	0.960784	0.938776	0.764706	0.944444	0.924686	0.892935
8400	0.960784	0.938776	0.764706	0.944444	0.924686	0.892935
8410	0.960784	0.938776	0.764706	0.944444	0.924686	0.892935
8420	0.960784	0.938776	0.764706	0.944444	0.924686	0.892935
8430	0.960784	0.938776	0.764706	0.944444	0.924686	0.892935
8440	0.960784	0.938776	0.764706	0.944444	0.924686	0.892935
8450	0.960784	0.938776	0.764706	0.944444	0.924686	0.892935
8460	0.960784	0.938776	0.764706	0.944444	0.924686	0.892935
8470	0.960784	0.938776	0.764706	0.944444	0.924686	0.892935
8480	0.960784	0.938776	0.764706	0.944444	0.924686	0.892935
8490	0.960784	0.938776	0.764706	0.962963	0.92887	0.898866
8500	0.960784	0.938776	0.764706	0.962963	0.92887	0.898866
8510	0.960784	0.938776	0.764706	0.962963	0.92887	0.898866
8520	0.960784	0.938776	0.764706	0.962963	0.92887	0.898866
8530	0.960784	0.938776	0.764706	0.962963	0.92887	0.898866
8540	0.960784	0.938776	0.764706	0.962963	0.92887	0.898866
8550	0.960784	0.938776	0.764706	0.962963	0.92887	0.898866
8560	0.960784	0.938776	0.764706	0.962963	0.92887	0.898866
8570	0.960784	0.938776	0.764706	0.962963	0.92887	0.898866
8580	0.960784	0.938776	0.764706	0.962963	0.92887	0.898866
8590	0.960784	0.938776	0.764706	0.962963	0.92887	0.898866
8600	0.960784	0.938776	0.764706	0.962963	0.92887	0.898866
8610	0.960784	0.938776	0.764706	0.962963	0.92887	0.898866
8620	0.960784	0.938776	0.764706	0.962963	0.92887	0.898866
8630	0.960784	0.938776	0.764706	0.962963	0.92887	0.898866
8640	0.960784	0.938776	0.764706	0.962963	0.92887	0.898866
8650	0.960784	0.938776	0.764706	0.962963	0.92887	0.898866
8660	0.960784	0.938776	0.764706	0.962963	0.92887	0.898866
8670	0.95098	0.938776	0.764706	0.962963	0.924686	0.893037
8680	0.95098	0.938776	0.764706	0.962963	0.924686	0.893037
8690	0.95098	0.938776	0.764706	0.962963	0.924686	0.893037
8700	0.95098	0.938776	0.764706	0.962963	0.924686	0.893037
8710	0.95098	0.938776	0.764706	0.962963	0.924686	0.893037
8720	0.95098	0.938776	0.764706	0.962963	0.924686	0.893037
8730	0.95098	0.938776	0.764706	0.962963	0.924686	0.893037
8740	0.95098	0.938776	0.764706	0.962963	0.924686	0.893037
8750	0.95098	0.938776	0.764706	0.962963	0.924686	0.893037
8760	0.95098	0.938776	0.764706	0.962963	0.924686	0.893037
8770	0.95098	0.938776	0.764706	0.962963	0.924686	0.893037
8780	0.95098	0.938776	0.764706	0.962963	0.924686	0.893037
8790	0.95098	0.938776	0.764706	0.962963	0.924686	0.893037
8800	0.95098	0.938776	0.764706	0.962963	0.924686	0.893037
8810	0.95098	0.938776	0.764706	0.962963	0.924686	0.893037
8820	0.95098	0.938776	0.764706	0.962963	0.924686	0.893037
8830	0.95098	0.938776	0.764706	0.962963	0.924686	0.893037
8840	0.95098	0.938776	0.764706	0.962963	0.924686	0.893037
8850	0.95098	0.938776	0.764706	0.962963	0.924686	0.893037
8860	0.95098	0.938776	0.764706	0.962963	0.924686	0.893037
8870	0.95098	0.938776	0.764706	0.962963	0.924686	0.893037
8880	0.95098	0.938776	0.764706	0.962963	0.924686	0.893037
8890	0.95098	0.938776	0.764706	0.962963	0.924686	0.893037
8900	0.95098	0.938776	0.764706	0.962963	0.924686	0.893037
8910	0.95098	0.938776	0.764706	0.962963	0.924686	0.893037
8920	0.95098	0.938776	0.764706	0.962963	0.924686	0.893037
8930	0.95098	0.938776	0.764706	0.962963	0.924686	0.893037
8940	0.95098	0.938776	0.764706	0.962963	0.924686	0.893037
8950	0.95098	0.938776	0.764706	0.962963	0.924686	0.893037
8960	0.95098	0.938776	0.764706	0.962963	0.924686	0.893037
8970	0.95098	0.938776	0.764706	0.962963	0.924686	0.893037
8980	0.95098	0.938776	0.764706	0.962963	0.924686	0.893037
8990	0.95098	0.938776	0.794118	0.962963	0.92887	0.898919
9000	0.960784	0.938776	0.764706	0.962963	0.92887	0.898965
9010	0.960784	0.938776	0.794118	0.962963	0.933054	0.904832
9020	0.960784	0.938776	0.794118	0.962963	0.933054	0.904832
9030	0.960784	0.938776	0.764706	0.962963	0.92887	0.898965
9040	0.960784	0.938776	0.764706	0.962963	0.92887	0.898965
9050	0.960784	0.938776	0.735294	0.962963	0.924686	0.893003
9060	0.960784	0.938776	0.735294	0.962963	0.924686	0.893003
9070	0.960784	0.938776	0.735294	0.962963	0.924686	0.893003
9080	0.960784	0.938776	0.735294	0.962963	0.924686	0.893003
9090	0.95098	0.938776	0.764706	0.962963	0.924686	0.893037
9100	0.95098	0.938776	0.735294	0.962963	0.920502	0.887027
9110	0.95098	0.938776	0.735294	0.962963	0.920502	0.887027
9120	0.95098	0.938776	0.735294	0.962963	0.920502	0.887027
9130	0.960784	0.938776	0.735294	0.962963	0.924686	0.893003
9140	0.960784	0.938776	0.735294	0.962963	0.924686	0.893003
9150	0.960784	0.938776	0.735294	0.962963	0.924686	0.893003
9160	0.960784	0.938776	0.735294	0.962963	0.924686	0.893003
9170	0.960784	0.938776	0.735294	0.962963	0.924686	0.893003
9180	0.960784	0.938776	0.735294	0.962963	0.924686	0.893003
9190	0.960784	0.938776	0.735294	0.962963	0.924686	0.893003
9200	0.960784	0.938776	0.735294	0.962963	0.924686	0.893003
9210	0.960784	0.938776	0.735294	0.962963	0.924686	0.893003
9220	0.960784	0.938776	0.735294	0.962963	0.924686	0.893003
9230	0.960784	0.938776	0.735294	0.962963	0.924686	0.893003
9240	0.960784	0.938776	0.735294	0.962963	0.924686	0.893003
9250	0.960784	0.938776	0.735294	0.962963	0.924686	0.893003
9260	0.960784	0.938776	0.735294	0.962963	0.924686	0.893003
9270	0.960784	0.938776	0.735294	0.962963	0.924686	0.893003
9280	0.960784	0.938776	0.735294	0.962963	0.924686	0.893003
9290	0.960784	0.938776	0.735294	0.962963	0.924686	0.893003
9300	0.960784	0.938776	0.735294	0.962963	0.924686	0.893003
9310	0.960784	0.938776	0.735294	0.962963	0.924686	0.893003
9320	0.960784	0.938776	0.735294	0.962963	0.924686	0.893003
9330	0.960784	0.938776	0.735294	0.962963	0.924686	0.893003
9340	0.960784	0.938776	0.735294	0.962963	0.924686	0.893003
9350	0.960784	0.938776	0.764706	0.962963	0.92887	0.898861
9360	0.960784	0.938776	0.735294	0.962963	0.924686	0.893003
9370	0.960784	0.938776	0.735294	0.962963	0.924686	0.893003
9380	0.960784	0.938776	0.735294	0.962963	0.924686	0.893003
9390	0.960784	0.938776	0.764706	0.962963	0.92887	0.898861
9400	0.960784	0.938776	0.764706	0.962963	0.92887	0.898861
9410	0.960784	0.938776	0.764706	0.962963	0.92887	0.898861
9420	0.960784	0.938776	0.735294	0.962963	0.924686	0.893003
9430	0.95098	0.938776	0.764706	0.962963	0.924686	0.8929
9440	0.95098	0.938776	0.735294	0.962963	0.920502	0.887027
9450	0.95098	0.938776	0.735294	0.962963	0.920502	0.887027
9460	0.95098	0.938776	0.764706	0.962963	0.924686	0.8929
9470	0.95098	0.938776	0.764706	0.962963	0.924686	0.8929
9480	0.95098	0.938776	0.764706	0.962963	0.924686	0.8929
9490	0.95098	0.938776	0.735294	0.962963	0.920502	0.887027
9500	0.95098	0.938776	0.764706	0.962963	0.924686	0.8929
9510	0.95098	0.938776	0.764706	0.962963	0.924686	0.8929
9520	0.95098	0.938776	0.735294	0.962963	0.920502	0.887027
9530	0.95098	0.938776	0.764706	0.962963	0.924686	0.8929
9540	0.95098	0.938776	0.764706	0.962963	0.924686	0.8929
9550	0.95098	0.938776	0.794118	0.962963	0.92887	0.898825
9560	0.95098	0.938776	0.794118	0.962963	0.92887	0.898825
9570	0.95098	0.938776	0.794118	0.962963	0.92887	0.898825
9580	0.95098	0.938776	0.794118	0.962963	0.92887	0.898825
9590	0.95098	0.938776	0.794118	0.962963	0.92887	0.898825
9600	0.95098	0.938776	0.794118	0.962963	0.92887	0.898825
9610	0.95098	0.938776	0.794118	0.962963	0.92887	0.898825
9620	0.95098	0.938776	0.794118	0.962963	0.92887	0.898825
9630	0.95098	0.938776	0.794118	0.962963	0.92887	0.898825
9640	0.95098	0.938776	0.794118	0.962963	0.92887	0.898825
9650	0.95098	0.938776	0.794118	0.962963	0.92887	0.898825
9660	0.95098	0.938776	0.794118	0.962963	0.92887	0.898825
9670	0.95098	0.938776	0.794118	0.962963	0.92887	0.898825
9680	0.95098	0.938776	0.794118	0.962963	0.92887	0.898825
9690	0.95098	0.938776	0.794118	0.962963	0.92887	0.898825
9700	0.95098	0.938776	0.794118	0.962963	0.92887	0.898825
9710	0.95098	0.938776	0.794118	0.962963	0.92887	0.898825
9720	0.95098	0.938776	0.794118	0.962963	0.92887	0.898825
9730	0.95098	0.938776	0.794118	0.962963	0.92887	0.898825
9740	0.95098	0.938776	0.794118	0.962963	0.92887	0.898825
9750	0.95098	0.938776	0.794118	0.962963	0.92887	0.898825
9760	0.95098	0.938776	0.794118	0.962963	0.92887	0.898825
9770	0.95098	0.938776	0.794118	0.962963	0.92887	0.898825
9780	0.95098	0.938776	0.794118	0.962963	0.92887	0.898825
9790	0.95098	0.938776	0.794118	0.962963	0.92887	0.898825
9800	0.95098	0.938776	0.794118	0.962963	0.92887	0.898825
9810	0.95098	0.938776	0.794118	0.962963	0.92887	0.898825
9820	0.95098	0.938776	0.794118	0.962963	0.92887	0.898825
9830	0.95098	0.938776	0.794118	0.962963	0.92887	0.898825
9840	0.95098	0.938776	0.794118	0.962963	0.92887	0.898825
9850	0.95098	0.938776	0.794118	0.962963	0.92887	0.898825
9860	0.95098	0.938776	0.794118	0.962963	0.92887	0.898825
9870	0.95098	0.938776	0.794118	0.962963	0.92887	0.898825
9880	0.95098	0.938776	0.794118	0.962963	0.92887	0.898825
9890	0.95098	0.938776	0.794118	0.962963	0.92887	0.898825
9900	0.95098	0.938776	0.794118	0.962963	0.92887	0.898825
9910	0.95098	0.938776	0.794118	0.962963	0.92887	0.898825
9920	0.95098	0.938776	0.794118	0.962963	0.92887	0.898825
9930	0.95098	0.918367	0.794118	0.962963	0.924686	0.892849
9940	0.95098	0.918367	0.794118	0.962963	0.924686	0.892849
9950	0.95098	0.918367	0.794118	0.962963	0.924686	0.892849
9960	0.95098	0.918367	0.794118	0.962963	0.924686	0.892849
9970	0.95098	0.918367	0.794118	0.962963	0.924686	0.892849
9980	0.95098	0.918367	0.794118	0.962963	0.924686	0.892849
9990	0.941176	0.918367	0.794118	0.962963	0.920502	0.88701
10000	0.941176	0.918367	0.794118	0.962963	0.920502	0.88701
10010	0.941176	0.918367	0.794118	0.962963	0.920502	0.88701
10020	0.941176	0.918367	0.794118	0.962963	0.920502	0.88701
10030	0.941176	0.918367	0.794118	0.962963	0.920502	0.88701
10040	0.941176	0.918367	0.794118	0.962963	0.920502	0.88701
10050	0.941176	0.918367	0.794118	0.962963	0.920502	0.88701
10060	0.941176	0.918367	0.794118	0.962963	0.920502	0.88701
10070	0.941176	0.918367	0.794118	0.962963	0.920502	0.88701
10080	0.941176	0.918367	0.794118	0.962963	0.920502	0.88701
10090	0.941176	0.918367	0.794118	0.962963	0.920502	0.88701
10100	0.941176	0.918367	0.794118	0.962963	0.920502	0.88701
10110	0.941176	0.918367	0.794118	0.962963	0.920502	0.88701
10120	0.941176	0.918367	0.794118	0.962963	0.920502	0.88701
10130	0.941176	0.918367	0.794118	0.962963	0.920502	0.88701
10140	0.941176	0.918367	0.794118	0.962963	0.920502	0.88701
10150	0.931373	0.918367	0.794118	0.962963	0.916318	0.881231
10160	0.931373	0.918367	0.794118	0.962963	0.916318	0.881231
10170	0.931373	0.918367	0.794118	0.962963	0.916318	0.881231
10180	0.931373	0.918367	0.794118	0.962963	0.916318	0.881231
10190	0.931373	0.918367	0.794118	0.962963	0.916318	0.881231
10200	0.931373	0.918367	0.794118	0.962963	0.916318	0.881231
10210	0.931373	0.918367	0.794118	0.962963	0.916318	0.881231
10220	0.931373	0.918367	0.794118	0.962963	0.916318	0.881231
10230	0.931373	0.918367	0.794118	0.962963	0.916318	0.881231
10240	0.931373	0.918367	0.794118	0.962963	0.916318	0.881231
10250	0.931373	0.918367	0.794118	0.962963	0.916318	0.881231
10260	0.931373	0.918367	0.794118	0.962963	0.916318	0.881231
10270	0.931373	0.918367	0.794118	0.962963	0.916318	0.881231
10280	0.931373	0.918367	0.794118	0.962963	0.916318	0.881231
10290	0.931373	0.918367	0.794118	0.962963	0.916318	0.881231
10300	0.931373	0.918367	0.794118	0.962963	0.916318	0.881231
10310	0.931373	0.918367	0.794118	0.962963	0.916318	0.881231
10320	0.931373	0.918367	0.794118	0.962963	0.916318	0.881231
10330	0.921569	0.918367	0.794118	0.962963	0.912134	0.87545
10340	0.921569	0.918367	0.794118	0.962963	0.912134	0.87545
10350	0.931373	0.918367	0.794118	0.962963	0.916318	0.881187
10360	0.921569	0.918367	0.794118	0.962963	0.912134	0.87545
10370	0.931373	0.918367	0.794118	0.962963	0.916318	0.881187
10380	0.921569	0.918367	0.794118	0.962963	0.912134	0.87545
10390	0.921569	0.918367	0.794118	0.962963	0.912134	0.87545
10400	0.921569	0.918367	0.794118	0.962963	0.912134	0.87545
10410	0.921569	0.918367	0.794118	0.962963	0.912134	0.87545
10420	0.921569	0.918367	0.794118	0.962963	0.912134	0.87545
10430	0.921569	0.918367	0.794118	0.962963	0.912134	0.87545
10440	0.931373	0.918367	0.794118	0.962963	0.916318	0.881187
10450	0.931373	0.918367	0.794118	0.962963	0.916318	0.881187
10460	0.931373	0.918367	0.794118	0.962963	0.916318	0.881187
10470	0.931373	0.918367	0.794118	0.962963	0.916318	0.881187
10480	0.931373	0.918367	0.794118	0.962963	0.916318	0.881187
10490	0.921569	0.918367	0.794118	0.962963	0.912134	0.87545
10500	0.931373	0.918367	0.794118	0.962963	0.916318	0.881187
10510	0.931373	0.918367	0.794118	0.962963	0.916318	0.881187
10520	0.921569	0.918367	0.794118	0.962963	0.912134	0.87545
10530	0.931373	0.897959	0.794118	0.962963	0.912134	0.875246
10540	0.931373	0.897959	0.794118	0.962963	0.912134	0.875246
10550	0.931373	0.897959	0.794118	0.962963	0.912134	0.875246
10560	0.931373	0.897959	0.794118	0.962963	0.912134	0.875246
10570	0.931373	0.897959	0.794118	0.962963	0.912134	0.875246
10580	0.931373	0.897959	0.794118	0.962963	0.912134	0.875246
10590	0.931373	0.897959	0.794118	0.962963	0.912134	0.875246
10600	0.921569	0.897959	0.794118	0.962963	0.90795	0.869497
10610	0.921569	0.897959	0.794118	0.962963	0.90795	0.869497
10620	0.921569	0.897959	0.794118	0.962963	0.90795	0.869497
10630	0.921569	0.897959	0.794118	0.962963	0.90795	0.869497
10640	0.921569	0.897959	0.794118	0.962963	0.90795	0.869497
10650	0.921569	0.897959	0.794118	0.962963	0.90795	0.869497
10660	0.921569	0.897959	0.794118	0.962963	0.90795	0.869497
10670	0.921569	0.897959	0.794118	0.962963	0.90795	0.869497
10680	0.921569	0.897959	0.794118	0.962963	0.90795	0.869497
10690	0.921569	0.897959	0.794118	0.962963	0.90795	0.869497
10700	0.921569	0.897959	0.794118	0.962963	0.90795	0.869497
10710	0.921569	0.897959	0.794118	0.962963	0.90795	0.869497
10720	0.921569	0.897959	0.794118	0.962963	0.90795	0.869497
10730	0.921569	0.897959	0.794118	0.962963	0.90795	0.869497
10740	0.921569	0.897959	0.794118	0.962963	0.90795	0.869497
10750	0.921569	0.897959	0.794118	0.962963	0.90795	0.869497
10760	0.931373	0.897959	0.794118	0.962963	0.912134	0.875246
10770	0.931373	0.897959	0.794118	0.962963	0.912134	0.875246
10780	0.921569	0.897959	0.794118	0.962963	0.90795	0.869497
10790	0.921569	0.897959	0.794118	0.962963	0.90795	0.869497
10800	0.921569	0.897959	0.794118	0.962963	0.90795	0.869497
10810	0.921569	0.897959	0.794118	0.962963	0.90795	0.869497
10820	0.921569	0.897959	0.794118	0.962963	0.90795	0.869497
10830	0.921569	0.897959	0.794118	0.962963	0.90795	0.869497
10840	0.921569	0.897959	0.794118	0.962963	0.90795	0.869497
10850	0.931373	0.897959	0.794118	0.962963	0.912134	0.875246
10860	0.921569	0.897959	0.794118	0.962963	0.90795	0.869497
10870	0.921569	0.897959	0.794118	0.962963	0.90795	0.869497
10880	0.921569	0.897959	0.794118	0.962963	0.90795	0.869497
10890	0.921569	0.897959	0.794118	0.962963	0.90795	0.869497
10900	0.921569	0.897959	0.794118	0.962963	0.90795	0.869497
10910	0.921569	0.897959	0.794118	0.962963	0.90795	0.869497
10920	0.921569	0.897959	0.794118	0.962963	0.90795	0.869497
10930	0.921569	0.897959	0.794118	0.962963	0.90795	0.869497
10940	0.921569	0.897959	0.794118	0.962963	0.90795	0.869497
10950	0.921569	0.897959	0.794118	0.962963	0.90795	0.869497
10960	0.921569	0.897959	0.794118	0.962963	0.90795	0.869497
10970	0.921569	0.897959	0.794118	0.962963	0.90795	0.869497
10980	0.921569	0.897959	0.794118	0.962963	0.90795	0.869497
10990	0.921569	0.897959	0.794118	0.962963	0.90795	0.869497
11000	0.921569	0.897959	0.794118	0.962963	0.90795	0.869497
11010	0.921569	0.897959	0.794118	0.962963	0.90795	0.869497
11020	0.921569	0.918367	0.794118	0.962963	0.912134	0.875469
11030	0.921569	0.918367	0.794118	0.962963	0.912134	0.875469
11040	0.921569	0.918367	0.794118	0.962963	0.912134	0.875469
11050	0.931373	0.918367	0.794118	0.962963	0.916318	0.881202
11060	0.931373	0.918367	0.794118	0.962963	0.916318	0.881202
11070	0.931373	0.918367	0.794118	0.962963	0.916318	0.881202
11080	0.931373	0.918367	0.794118	0.962963	0.916318	0.881202
11090	0.931373	0.918367	0.794118	0.962963	0.916318	0.881202
11100	0.931373	0.918367	0.794118	0.962963	0.916318	0.881202
11110	0.931373	0.918367	0.794118	0.962963	0.916318	0.881202
11120	0.931373	0.918367	0.794118	0.962963	0.916318	0.881202
11130	0.931373	0.918367	0.794118	0.962963	0.916318	0.881202
11140	0.931373	0.918367	0.794118	0.962963	0.916318	0.881202
11150	0.931373	0.918367	0.794118	0.962963	0.916318	0.881202
11160	0.931373	0.918367	0.794118	0.962963	0.916318	0.881202
11170	0.931373	0.918367	0.794118	0.962963	0.916318	0.881202
11180	0.931373	0.918367	0.794118	0.962963	0.916318	0.881202
11190	0.931373	0.918367	0.794118	0.962963	0.916318	0.881202
11200	0.931373	0.918367	0.794118	0.962963	0.916318	0.881202
11210	0.931373	0.918367	0.794118	0.962963	0.916318	0.881202
11220	0.931373	0.918367	0.794118	0.962963	0.916318	0.881202
11230	0.931373	0.918367	0.794118	0.962963	0.916318	0.881202
11240	0.931373	0.918367	0.794118	0.962963	0.916318	0.881202
11250	0.931373	0.918367	0.794118	0.962963	0.916318	0.881202
11260	0.931373	0.918367	0.794118	0.962963	0.916318	0.881202
11270	0.931373	0.918367	0.794118	0.962963	0.916318	0.881202
11280	0.931373	0.918367	0.794118	0.962963	0.916318	0.881202
11290	0.931373	0.918367	0.794118	0.962963	0.916318	0.881202
11300	0.931373	0.918367	0.794118	0.962963	0.916318	0.881202
11310	0.931373	0.918367	0.794118	0.962963	0.916318	0.881202
11320	0.931373	0.918367	0.794118	0.962963	0.916318	0.881202
11330	0.931373	0.918367	0.794118	0.962963	0.916318	0.881202
11340	0.931373	0.918367	0.794118	0.962963	0.916318	0.881202
11350	0.931373	0.918367	0.794118	0.962963	0.916318	0.881202
11360	0.931373	0.918367	0.794118	0.962963	0.916318	0.881202
11370	0.931373	0.918367	0.794118	0.962963	0.916318	0.881202
11380	0.931373	0.918367	0.794118	0.962963	0.916318	0.881202
11390	0.931373	0.918367	0.794118	0.962963	0.916318	0.881202
11400	0.931373	0.918367	0.794118	0.962963	0.916318	0.881202
11410	0.931373	0.918367	0.794118	0.962963	0.916318	0.881202
11420	0.931373	0.918367	0.794118	0.962963	0.916318	0.881202
11430	0.931373	0.918367	0.794118	0.962963	0.916318	0.881202
11440	0.931373	0.918367	0.794118	0.962963	0.916318	0.881202
11450	0.931373	0.918367	0.794118	0.962963	0.916318	0.881202
11460	0.931373	0.918367	0.794118	0.962963	0.916318	0.881202
11470	0.931373	0.918367	0.794118	0.962963	0.916318	0.881202
11480	0.931373	0.918367	0.794118	0.962963	0.916318	0.881202
11490	0.931373	0.918367	0.794118	0.962963	0.916318	0.881202
11500	0.931373	0.918367	0.794118	0.962963	0.916318	0.881202
11510	0.931373	0.918367	0.794118	0.962963	0.916318	0.881202
11520	0.931373	0.918367	0.794118	0.962963	0.916318	0.881202
11530	0.931373	0.918367	0.794118	0.962963	0.916318	0.881202
11540	0.931373	0.918367	0.794118	0.962963	0.916318	0.881202
11550	0.931373	0.918367	0.794118	0.962963	0.916318	0.881202
11560	0.931373	0.918367	0.794118	0.962963	0.916318	0.881202
11570	0.921569	0.918367	0.794118	0.962963	0.912134	0.875469
11580	0.921569	0.918367	0.794118	0.962963	0.912134	0.875469
11590	0.921569	0.918367	0.794118	0.962963	0.912134	0.875469
11600	0.921569	0.918367	0.794118	0.962963	0.912134	0.875469
11610	0.921569	0.918367	0.794118	0.962963	0.912134	0.875469
11620	0.921569	0.918367	0.794118	0.962963	0.912134	0.875469
11630	0.921569	0.918367	0.794118	0.962963	0.912134	0.875469
11640	0.921569	0.918367	0.794118	0.962963	0.912134	0.875469
11650	0.921569	0.918367	0.794118	0.962963	0.912134	0.875469
11660	0.921569	0.918367	0.794118	0.962963	0.912134	0.875469
11670	0.921569	0.918367	0.794118	0.962963	0.912134	0.875469
11680	0.921569	0.918367	0.794118	0.962963	0.912134	0.875469
11690	0.921569	0.918367	0.794118	0.962963	0.912134	0.875469
11700	0.921569	0.918367	0.794118	0.962963	0.912134	0.875469
11710	0.921569	0.918367	0.794118	0.962963	0.912134	0.875469
11720	0.921569	0.918367	0.794118	0.962963	0.912134	0.875469
11730	0.921569	0.918367	0.794118	0.962963	0.912134	0.875469
11740	0.921569	0.918367	0.794118	0.962963	0.912134	0.875469
11750	0.921569	0.918367	0.794118	0.962963	0.912134	0.875469
11760	0.921569	0.918367	0.794118	0.962963	0.912134	0.875469
11770	0.921569	0.918367	0.794118	0.962963	0.912134	0.875469
11780	0.921569	0.918367	0.794118	0.962963	0.912134	0.875469
11790	0.921569	0.918367	0.794118	0.962963	0.912134	0.875469
11800	0.921569	0.918367	0.794118	0.962963	0.912134	0.875469
11810	0.921569	0.918367	0.794118	0.962963	0.912134	0.875469
11820	0.921569	0.918367	0.794118	0.962963	0.912134	0.875469
11830	0.921569	0.918367	0.794118	0.962963	0.912134	0.875469
11840	0.921569	0.918367	0.794118	0.962963	0.912134	0.875469
11850	0.921569	0.918367	0.794118	0.962963	0.912134	0.875469
11860	0.921569	0.918367	0.794118	0.962963	0.912134	0.875469
11870	0.921569	0.918367	0.794118	0.962963	0.912134	0.875469
11880	0.921569	0.918367	0.794118	0.962963	0.912134	0.875469
11890	0.921569	0.918367	0.794118	0.962963	0.912134	0.875469
11900	0.921569	0.918367	0.794118	0.962963	0.912134	0.875469
11910	0.921569	0.918367	0.794118	0.962963	0.912134	0.875469
11920	0.921569	0.918367	0.794118	0.962963	0.912134	0.875469
11930	0.921569	0.918367	0.794118	0.962963	0.912134	0.875469
11940	0.921569	0.918367	0.794118	0.962963	0.912134	0.875469
11950	0.921569	0.918367	0.794118	0.962963	0.912134	0.875469
11960	0.921569	0.918367	0.794118	0.962963	0.912134	0.875469
11970	0.931373	0.918367	0.794118	0.962963	0.916318	0.881202
11980	0.931373	0.918367	0.794118	0.962963	0.916318	0.881202
11990	0.931373	0.918367	0.794118	0.962963	0.916318	0.881202
12000	0.931373	0.918367	0.794118	0.962963	0.916318	0.881202
12010	0.931373	0.918367	0.794118	0.962963	0.916318	0.881202
12020	0.931373	0.918367	0.794118	0.962963	0.916318	0.881202
12030	0.931373	0.918367	0.794118	0.962963	0.916318	0.881202
12040	0.931373	0.918367	0.794118	0.962963	0.916318	0.881202
12050	0.931373	0.918367	0.794118	0.962963	0.916318	0.881202
12060	0.931373	0.918367	0.764706	0.962963	0.912134	0.875095
12070	0.931373	0.918367	0.764706	0.962963	0.912134	0.875095
12080	0.931373	0.918367	0.764706	0.962963	0.912134	0.875095
12090	0.931373	0.918367	0.764706	0.962963	0.912134	0.875095
12100	0.931373	0.918367	0.764706	0.962963	0.912134	0.875095
12110	0.931373	0.918367	0.764706	0.962963	0.912134	0.875095
12120	0.931373	0.918367	0.764706	0.962963	0.912134	0.875095
12130	0.931373	0.918367	0.764706	0.962963	0.912134	0.875095
12140	0.931373	0.918367	0.764706	0.962963	0.912134	0.875095
12150	0.931373	0.918367	0.764706	0.962963	0.912134	0.875095
12160	0.931373	0.918367	0.764706	0.962963	0.912134	0.875095
12170	0.931373	0.918367	0.764706	0.981481	0.916318	0.881032
12180	0.931373	0.918367	0.764706	0.981481	0.916318	0.881032
12190	0.931373	0.918367	0.764706	0.981481	0.916318	0.881032
12200	0.931373	0.918367	0.764706	0.981481	0.916318	0.881032
12210	0.931373	0.918367	0.764706	0.981481	0.916318	0.881032
12220	0.931373	0.918367	0.764706	0.981481	0.916318	0.881032
12230	0.931373	0.918367	0.764706	0.981481	0.916318	0.881032
12240	0.931373	0.918367	0.764706	0.981481	0.916318	0.881032
12250	0.931373	0.918367	0.764706	0.981481	0.916318	0.881032
12260	0.931373	0.918367	0.764706	0.981481	0.916318	0.881032
12270	0.931373	0.918367	0.764706	0.981481	0.916318	0.881032
12280	0.931373	0.918367	0.764706	0.981481	0.916318	0.881032
12290	0.931373	0.918367	0.764706	0.981481	0.916318	0.881032
12300	0.931373	0.918367	0.764706	0.981481	0.916318	0.881032
12310	0.931373	0.918367	0.764706	0.981481	0.916318	0.881032
12320	0.931373	0.918367	0.764706	0.981481	0.916318	0.881032
12330	0.931373	0.918367	0.764706	0.981481	0.916318	0.881032
12340	0.931373	0.918367	0.764706	0.981481	0.916318	0.881032
12350	0.931373	0.918367	0.764706	0.981481	0.916318	0.881032
12360	0.931373	0.918367	0.764706	0.981481	0.916318	0.881032
12370	0.931373	0.918367	0.764706	0.981481	0.916318	0.881032
12380	0.931373	0.918367	0.764706	0.981481	0.916318	0.881032
12390	0.931373	0.918367	0.764706	0.981481	0.916318	0.881032
12400	0.931373	0.918367	0.764706	0.981481	0.916318	0.881032
12410	0.931373	0.918367	0.764706	0.981481	0.916318	0.881032
12420	0.931373	0.918367	0.764706	0.981481	0.916318	0.881032
12430	0.931373	0.918367	0.764706	0.981481	0.916318	0.881032
12440	0.931373	0.897959	0.764706	0.981481	0.912134	0.875108
12450	0.931373	0.897959	0.764706	0.981481	0.912134	0.875108
12460	0.931373	0.897959	0.764706	0.981481	0.912134	0.875108
12470	0.931373	0.897959	0.764706	0.981481	0.912134	0.875108
12480	0.931373	0.897959	0.764706	0.981481	0.912134	0.875108
12490	0.931373	0.897959	0.764706	0.981481	0.912134	0.875108
12500	0.931373	0.897959	0.764706	0.981481	0.912134	0.875108
12510	0.931373	0.897959	0.764706	0.981481	0.912134	0.875108
12520	0.931373	0.897959	0.764706	0.981481	0.912134	0.875108
12530	0.931373	0.897959	0.764706	0.981481	0.912134	0.875108
12540	0.931373	0.897959	0.764706	0.981481	0.912134	0.875108
12550	0.931373	0.897959	0.764706	0.981481	0.912134	0.875108
12560	0.931373	0.897959	0.764706	0.981481	0.912134	0.875108
12570	0.931373	0.897959	0.764706	0.981481	0.912134	0.875108
12580	0.931373	0.897959	0.764706	0.981481	0.912134	0.875108
12590	0.931373	0.897959	0.764706	0.981481	0.912134	0.875108
12600	0.931373	0.897959	0.764706	0.981481	0.912134	0.875108
12610	0.931373	0.897959	0.764706	0.981481	0.912134	0.875108
12620	0.931373	0.897959	0.764706	0.981481	0.912134	0.875108
12630	0.931373	0.897959	0.764706	0.981481	0.912134	0.875108
12640	0.931373	0.897959	0.764706	0.981481	0.912134	0.875108
12650	0.931373	0.897959	0.764706	0.981481	0.912134	0.875108
12660	0.931373	0.897959	0.764706	0.981481	0.912134	0.875108
12670	0.931373	0.897959	0.764706	0.981481	0.912134	0.875108
12680	0.931373	0.897959	0.764706	0.981481	0.912134	0.875108
12690	0.931373	0.897959	0.764706	0.981481	0.912134	0.875108
12700	0.931373	0.897959	0.764706	0.981481	0.912134	0.875108
12710	0.931373	0.897959	0.764706	0.981481	0.912134	0.875108
12720	0.931373	0.897959	0.764706	0.981481	0.912134	0.875108
12730	0.931373	0.897959	0.764706	0.981481	0.912134	0.875108
12740	0.931373	0.897959	0.764706	0.981481	0.912134	0.875108
12750	0.931373	0.897959	0.764706	0.981481	0.912134	0.875108
12760	0.931373	0.897959	0.764706	0.981481	0.912134	0.875108
12770	0.931373	0.897959	0.764706	0.981481	0.912134	0.875108
12780	0.931373	0.897959	0.764706	0.981481	0.912134	0.875108
12790	0.931373	0.897959	0.764706	0.981481	0.912134	0.875108
12800	0.931373	0.897959	0.764706	0.981481	0.912134	0.875108
12810	0.931373	0.897959	0.764706	0.981481	0.912134	0.875108
12820	0.931373	0.897959	0.764706	0.981481	0.912134	0.875108
12830	0.931373	0.897959	0.764706	0.981481	0.912134	0.875108
12840	0.931373	0.897959	0.764706	0.981481	0.912134	0.875108
12850	0.931373	0.897959	0.764706	0.981481	0.912134	0.875108
12860	0.931373	0.897959	0.764706	0.981481	0.912134	0.875108
12870	0.931373	0.897959	0.764706	0.981481	0.912134	0.875108
12880	0.931373	0.897959	0.764706	0.981481	0.912134	0.875108
12890	0.931373	0.897959	0.764706	0.981481	0.912134	0.875108
12900	0.931373	0.897959	0.764706	0.981481	0.912134	0.875108
12910	0.931373	0.897959	0.764706	0.981481	0.912134	0.875108
12920	0.931373	0.897959	0.764706	0.981481	0.912134	0.875108
12930	0.931373	0.897959	0.764706	0.981481	0.912134	0.875108
12940	0.931373	0.897959	0.764706	0.981481	0.912134	0.875108
12950	0.931373	0.897959	0.764706	0.981481	0.912134	0.875108
12960	0.931373	0.897959	0.764706	0.981481	0.912134	0.875108
12970	0.931373	0.897959	0.764706	0.981481	0.912134	0.875108
12980	0.931373	0.897959	0.764706	0.981481	0.912134	0.875108
12990	0.931373	0.897959	0.764706	0.981481	0.912134	0.875108
13000	0.931373	0.897959	0.764706	0.981481	0.912134	0.875108
13010	0.931373	0.897959	0.764706	0.981481	0.912134	0.875108
13020	0.931373	0.897959	0.764706	0.981481	0.912134	0.875108
13030	0.931373	0.897959	0.764706	0.981481	0.912134	0.875108
13040	0.931373	0.897959	0.764706	0.981481	0.912134	0.875108
13050	0.931373	0.897959	0.764706	0.981481	0.912134	0.875108
13060	0.931373	0.897959	0.764706	0.981481	0.912134	0.875108
13070	0.931373	0.897959	0.764706	0.981481	0.912134	0.875108
13080	0.931373	0.897959	0.764706	0.981481	0.912134	0.875108
13090	0.931373	0.897959	0.764706	0.981481	0.912134	0.875108
13100	0.931373	0.897959	0.764706	0.981481	0.912134	0.875108
13110	0.931373	0.897959	0.764706	0.981481	0.912134	0.875108
13120	0.931373	0.897959	0.764706	0.981481	0.912134	0.875108
13130	0.931373	0.897959	0.764706	0.981481	0.912134	0.875108
13140	0.931373	0.897959	0.764706	0.981481	0.912134	0.875108
13150	0.931373	0.897959	0.764706	0.981481	0.912134	0.875108
13160	0.931373	0.897959	0.764706	0.981481	0.912134	0.875108
13170	0.931373	0.897959	0.764706	0.981481	0.912134	0.875108
13180	0.931373	0.897959	0.764706	0.981481	0.912134	0.875108
13190	0.931373	0.897959	0.764706	0.981481	0.912134	0.875108
13200	0.931373	0.897959	0.764706	0.981481	0.912134	0.875108
13210	0.931373	0.897959	0.764706	0.981481	0.912134	0.875108
13220	0.931373	0.897959	0.764706	0.981481	0.912134	0.875108
13230	0.931373	0.897959	0.764706	0.981481	0.912134	0.875108
13240	0.931373	0.897959	0.764706	0.981481	0.912134	0.875108
13250	0.931373	0.897959	0.764706	0.981481	0.912134	0.875108
13260	0.931373	0.897959	0.764706	0.981481	0.912134	0.875108
13270	0.931373	0.897959	0.764706	0.981481	0.912134	0.875108
13280	0.931373	0.897959	0.764706	0.981481	0.912134	0.875108
13290	0.931373	0.897959	0.764706	0.981481	0.912134	0.875108
13300	0.931373	0.897959	0.764706	0.981481	0.912134	0.875108
13310	0.931373	0.897959	0.764706	0.981481	0.912134	0.875108
13320	0.931373	0.897959	0.764706	0.981481	0.912134	0.875108
13330	0.931373	0.897959	0.764706	0.981481	0.912134	0.875108
13340	0.931373	0.897959	0.764706	0.981481	0.912134	0.875108
13350	0.931373	0.897959	0.764706	0.981481	0.912134	0.875108
13360	0.931373	0.897959	0.764706	0.981481	0.912134	0.875108
13370	0.931373	0.897959	0.764706	0.981481	0.912134	0.875108
13380	0.931373	0.897959	0.764706	0.981481	0.912134	0.875108
13390	0.931373	0.897959	0.735294	0.981481	0.90795	0.869025
13400	0.931373	0.897959	0.735294	0.981481	0.90795	0.869025
13410	0.931373	0.897959	0.735294	0.981481	0.90795	0.869025
13420	0.931373	0.897959	0.735294	0.981481	0.90795	0.869025
13430	0.931373	0.897959	0.735294	0.981481	0.90795	0.869025
13440	0.931373	0.897959	0.735294	0.981481	0.90795	0.869025
13450	0.931373	0.897959	0.735294	0.981481	0.90795	0.869025
13460	0.931373	0.897959	0.735294	0.981481	0.90795	0.869025
13470	0.931373	0.897959	0.735294	0.981481	0.90795	0.869025
13480	0.931373	0.897959	0.735294	0.981481	0.90795	0.869025
13490	0.931373	0.897959	0.735294	0.981481	0.90795	0.869025
13500	0.931373	0.897959	0.735294	0.981481	0.90795	0.869025
13510	0.931373	0.897959	0.735294	0.981481	0.90795	0.869025
13520	0.931373	0.897959	0.735294	0.981481	0.90795	0.869025
13530	0.931373	0.897959	0.735294	0.981481	0.90795	0.869025
13540	0.921569	0.897959	0.735294	0.981481	0.903766	0.863202
13550	0.921569	0.897959	0.735294	0.981481	0.903766	0.863202
13560	0.921569	0.897959	0.735294	0.981481	0.903766	0.863202
13570	0.921569	0.897959	0.735294	0.981481	0.903766	0.863202
13580	0.921569	0.897959	0.735294	0.981481	0.903766	0.863202
13590	0.931373	0.897959	0.735294	0.981481	0.90795	0.869025
13600	0.931373	0.897959	0.735294	0.981481	0.90795	0.869025
13610	0.931373	0.897959	0.735294	0.981481	0.90795	0.869025
13620	0.931373	0.897959	0.735294	0.981481	0.90795	0.869025
13630	0.931373	0.897959	0.735294	0.981481	0.90795	0.869025
13640	0.931373	0.897959	0.735294	0.981481	0.90795	0.869025
13650	0.931373	0.897959	0.735294	0.981481	0.90795	0.869025
13660	0.931373	0.897959	0.735294	0.981481	0.90795	0.869025
13670	0.931373	0.897959	0.735294	0.981481	0.90795	0.869025
13680	0.931373	0.897959	0.735294	0.981481	0.90795	0.869025
13690	0.931373	0.897959	0.735294	0.981481	0.90795	0.869025
13700	0.931373	0.897959	0.735294	0.981481	0.90795	0.869025
13710	0.931373	0.897959	0.735294	0.981481	0.90795	0.869025
13720	0.931373	0.897959	0.735294	0.981481	0.90795	0.869025
13730	0.931373	0.897959	0.735294	0.981481	0.90795	0.869025
13740	0.931373	0.897959	0.735294	0.981481	0.90795	0.869025
13750	0.931373	0.897959	0.735294	0.981481	0.90795	0.869025
13760	0.931373	0.897959	0.735294	0.981481	0.90795	0.869025
13770	0.931373	0.897959	0.735294	0.981481	0.90795	0.869025
13780	0.931373	0.897959	0.735294	0.981481	0.90795	0.869025
13790	0.931373	0.897959	0.735294	0.981481	0.90795	0.869025
13800	0.931373	0.897959	0.735294	0.981481	0.90795	0.869025
13810	0.931373	0.897959	0.735294	0.981481	0.90795	0.869025
13820	0.931373	0.897959	0.735294	0.981481	0.90795	0.869025
13830	0.931373	0.897959	0.735294	0.981481	0.90795	0.869025
13840	0.931373	0.897959	0.735294	0.981481	0.90795	0.869025
13850	0.931373	0.897959	0.735294	0.981481	0.90795	0.869025
13860	0.931373	0.897959	0.735294	0.981481	0.90795	0.869025
13870	0.931373	0.897959	0.735294	0.981481	0.90795	0.869025
13880	0.931373	0.897959	0.735294	0.981481	0.90795	0.869025
13890	0.931373	0.897959	0.735294	0.981481	0.90795	0.869025
13900	0.931373	0.897959	0.735294	0.981481	0.90795	0.869025
13910	0.931373	0.897959	0.735294	0.981481	0.90795	0.869025
13920	0.931373	0.897959	0.735294	0.981481	0.90795	0.869025
13930	0.931373	0.897959	0.735294	0.981481	0.90795	0.869025
13940	0.931373	0.897959	0.735294	0.981481	0.90795	0.869025
13950	0.931373	0.897959	0.735294	0.981481	0.90795	0.869025
13960	0.931373	0.897959	0.705882	0.981481	0.903766	0.862966
13970	0.931373	0.897959	0.705882	0.981481	0.903766	0.862966
13980	0.931373	0.897959	0.705882	0.981481	0.903766	0.862966
13990	0.931373	0.897959	0.705882	0.981481	0.903766	0.862966
14000	0.931373	0.897959	0.705882	0.981481	0.903766	0.862966
14010	0.931373	0.897959	0.705882	0.981481	0.903766	0.862966
14020	0.931373	0.897959	0.705882	0.981481	0.903766	0.862966
14030	0.931373	0.897959	0.705882	0.981481	0.903766	0.862966
14040	0.931373	0.897959	0.705882	0.981481	0.903766	0.862966
14050	0.931373	0.897959	0.705882	0.981481	0.903766	0.862966
14060	0.931373	0.897959	0.705882	0.981481	0.903766	0.862966
14070	0.931373	0.897959	0.705882	0.981481	0.903766	0.862966
14080	0.931373	0.897959	0.705882	0.981481	0.903766	0.862966
14090	0.931373	0.897959	0.705882	0.981481	0.903766	0.862966
14100	0.931373	0.897959	0.705882	0.981481	0.903766	0.862966
14110	0.931373	0.897959	0.705882	0.981481	0.903766	0.862966
14120	0.931373	0.897959	0.705882	0.981481	0.903766	0.862966
14130	0.931373	0.897959	0.705882	0.981481	0.903766	0.862966
14140	0.931373	0.897959	0.705882	0.981481	0.903766	0.862966
14150	0.931373	0.897959	0.705882	0.981481	0.903766	0.862966
14160	0.931373	0.897959	0.705882	0.981481	0.903766	0.862966
14170	0.931373	0.897959	0.705882	0.981481	0.903766	0.862966
14180	0.931373	0.897959	0.705882	0.981481	0.903766	0.862966
14190	0.931373	0.897959	0.705882	0.981481	0.903766	0.862966
14200	0.931373	0.897959	0.705882	0.981481	0.903766	0.862966
14210	0.931373	0.897959	0.705882	0.981481	0.903766	0.862966
14220	0.931373	0.897959	0.705882	0.981481	0.903766	0.862966
14230	0.931373	0.897959	0.705882	0.981481	0.903766	0.862966
14240	0.931373	0.897959	0.705882	0.981481	0.903766	0.862966
14250	0.931373	0.897959	0.705882	0.981481	0.903766	0.862966
14260	0.931373	0.897959	0.705882	0.981481	0.903766	0.862966
14270	0.931373	0.877551	0.705882	0.981481	0.899582	0.85706
14280	0.931373	0.877551	0.705882	0.981481	0.899582	0.85706
14290	0.931373	0.877551	0.705882	0.981481	0.899582	0.85706
14300	0.931373	0.877551	0.705882	0.981481	0.899582	0.857164
14310	0.931373	0.877551	0.705882	0.981481	0.899582	0.857164
14320	0.931373	0.877551	0.705882	0.981481	0.899582	0.857164
14330	0.931373	0.877551	0.705882	0.981481	0.899582	0.857164
14340	0.931373	0.877551	0.705882	0.981481	0.899582	0.857164
14350	0.931373	0.877551	0.705882	0.981481	0.899582	0.857164
14360	0.931373	0.877551	0.735294	0.981481	0.903766	0.863216
14370	0.931373	0.877551	0.705882	0.981481	0.899582	0.857164
14380	0.931373	0.877551	0.735294	0.981481	0.903766	0.863216
14390	0.931373	0.877551	0.735294	0.981481	0.903766	0.863216
14400	0.931373	0.877551	0.735294	0.981481	0.903766	0.863216
14410	0.931373	0.877551	0.735294	0.981481	0.903766	0.863216
14420	0.931373	0.877551	0.735294	0.981481	0.903766	0.863216
14430	0.931373	0.877551	0.705882	0.981481	0.899582	0.857164
14440	0.931373	0.877551	0.705882	0.981481	0.899582	0.857164
14450	0.931373	0.877551	0.735294	0.981481	0.903766	0.863216
14460	0.911765	0.877551	0.705882	0.981481	0.891213	0.845552
14470	0.911765	0.877551	0.705882	0.981481	0.891213	0.845552
14480	0.921569	0.877551	0.705882	0.981481	0.895397	0.851398
14490	0.911765	0.877551	0.705882	0.981481	0.891213	0.845552
14500	0.911765	0.877551	0.735294	0.981481	0.895397	0.851677
14510	0.911765	0.877551	0.735294	0.981481	0.895397	0.851677
14520	0.911765	0.877551	0.735294	0.981481	0.895397	0.851677
14530	0.911765	0.877551	0.705882	0.981481	0.891213	0.845552
14540	0.911765	0.877551	0.735294	0.981481	0.895397	0.851677
14550	0.911765	0.877551	0.676471	0.981481	0.887029	0.839722
14560	0.911765	0.877551	0.676471	0.981481	0.887029	0.839722
14570	0.911765	0.877551	0.676471	0.981481	0.887029	0.839722
14580	0.911765	0.877551	0.676471	0.981481	0.887029	0.839722
14590	0.911765	0.877551	0.676471	0.981481	0.887029	0.839887
14600	0.911765	0.877551	0.676471	0.981481	0.887029	0.839887
14610	0.911765	0.877551	0.676471	0.981481	0.887029	0.839887
14620	0.911765	0.877551	0.676471	0.981481	0.887029	0.839887
14630	0.911765	0.877551	0.676471	0.981481	0.887029	0.839887
14640	0.911765	0.877551	0.676471	0.981481	0.887029	0.839934
14650	0.901961	0.877551	0.676471	0.981481	0.882845	0.834144
14660	0.901961	0.877551	0.676471	0.981481	0.882845	0.834144
14670	0.901961	0.877551	0.676471	0.981481	0.882845	0.834144
14680	0.901961	0.877551	0.676471	0.981481	0.882845	0.834144
14690	0.901961	0.877551	0.676471	0.981481	0.882845	0.834144
14700	0.901961	0.877551	0.676471	0.981481	0.882845	0.834144
14710	0.901961	0.877551	0.676471	0.981481	0.882845	0.834144
14720	0.901961	0.877551	0.676471	0.981481	0.882845	0.834144
14730	0.911765	0.877551	0.705882	0.981481	0.891213	0.846046
14740	0.901961	0.877551	0.705882	0.981481	0.887029	0.840301
14750	0.901961	0.877551	0.705882	0.981481	0.887029	0.840301
14760	0.901961	0.877551	0.676471	0.981481	0.882845	0.834144
14770	0.901961	0.877551	0.676471	0.981481	0.882845	0.834144
14780	0.892157	0.877551	0.676471	0.981481	0.878661	0.82842
14790	0.892157	0.877551	0.647059	0.981481	0.874477	0.822242
14800	0.892157	0.877551	0.647059	0.981481	0.874477	0.822242
14810	0.892157	0.877551	0.647059	0.981481	0.874477	0.822242
14820	0.882353	0.897959	0.647059	0.981481	0.874477	0.822775
14830	0.892157	0.897959	0.647059	0.981481	0.878661	0.828459
14840	0.892157	0.897959	0.647059	0.981481	0.878661	0.828459
14850	0.892157	0.897959	0.647059	0.981481	0.878661	0.828459
14860	0.892157	0.897959	0.647059	0.981481	0.878661	0.828459
14870	0.892157	0.897959	0.647059	0.981481	0.878661	0.828459
14880	0.892157	0.897959	0.647059	0.981481	0.878661	0.828459
14890	0.892157	0.897959	0.647059	0.981481	0.878661	0.828459
14900	0.892157	0.897959	0.647059	0.981481	0.878661	0.828459
14910	0.892157	0.897959	0.647059	0.981481	0.878661	0.828459
14920	0.882353	0.897959	0.647059	0.981481	0.874477	0.822775
14930	0.882353	0.897959	0.647059	0.981481	0.874477	0.822775
14940	0.882353	0.897959	0.647059	0.981481	0.874477	0.822775
14950	0.882353	0.897959	0.647059	0.981481	0.874477	0.822775
14960	0.882353	0.897959	0.647059	0.981481	0.874477	0.822775
14970	0.882353	0.897959	0.647059	0.981481	0.874477	0.822775
14980	0.882353	0.897959	0.647059	0.981481	0.874477	0.822775
14990	0.882353	0.897959	0.647059	0.981481	0.874477	0.822775
15000	0.882353	0.897959	0.647059	0.981481	0.874477	0.822775
15010	0.882353	0.897959	0.647059	0.981481	0.874477	0.822775
15020	0.882353	0.897959	0.647059	0.981481	0.874477	0.823191
15030	0.882353	0.897959	0.647059	0.981481	0.874477	0.823191
15040	0.882353	0.897959	0.647059	0.981481	0.874477	0.823191
15050	0.882353	0.897959	0.647059	0.981481	0.874477	0.823191
15060	0.882353	0.897959	0.647059	0.981481	0.874477	0.823191
15070	0.882353	0.897959	0.647059	0.981481	0.874477	0.823191
15080	0.882353	0.897959	0.647059	0.981481	0.874477	0.823191
15090	0.882353	0.897959	0.647059	0.981481	0.874477	0.823191
15100	0.882353	0.897959	0.647059	0.981481	0.874477	0.823191
15110	0.882353	0.897959	0.647059	0.981481	0.874477	0.823191
15120	0.882353	0.897959	0.647059	0.981481	0.874477	0.823191
15130	0.872549	0.897959	0.647059	0.981481	0.870293	0.817725
15140	0.872549	0.877551	0.647059	0.981481	0.866109	0.81194
15150	0.872549	0.877551	0.647059	0.981481	0.866109	0.81194
15160	0.872549	0.877551	0.647059	0.981481	0.866109	0.81194
15170	0.872549	0.877551	0.647059	0.981481	0.866109	0.81194
15180	0.872549	0.877551	0.647059	0.981481	0.866109	0.81194
15190	0.872549	0.877551	0.647059	0.981481	0.866109	0.81194
15200	0.872549	0.877551	0.647059	0.981481	0.866109	0.81194
15210	0.872549	0.877551	0.647059	0.981481	0.866109	0.81194
15220	0.872549	0.877551	0.647059	0.981481	0.866109	0.81194
15230	0.872549	0.877551	0.647059	0.981481	0.866109	0.81194
15240	0.872549	0.877551	0.647059	0.981481	0.866109	0.81194
15250	0.872549	0.877551	0.647059	0.981481	0.866109	0.81194
15260	0.872549	0.877551	0.647059	0.981481	0.866109	0.81194
15270	0.872549	0.877551	0.647059	0.981481	0.866109	0.81194
15280	0.872549	0.877551	0.647059	0.981481	0.866109	0.81194
15290	0.872549	0.877551	0.647059	0.981481	0.866109	0.81194
15300	0.872549	0.877551	0.647059	0.981481	0.866109	0.81194
15310	0.882353	0.877551	0.647059	0.962963	0.866109	0.811483
15320	0.882353	0.877551	0.647059	0.962963	0.866109	0.811483
15330	0.882353	0.877551	0.647059	0.962963	0.866109	0.811483
15340	0.882353	0.877551	0.647059	0.962963	0.866109	0.811483
15350	0.872549	0.877551	0.647059	0.944444	0.857741	0.799842
15360	0.872549	0.877551	0.647059	0.944444	0.857741	0.799842
15370	0.872549	0.877551	0.647059	0.944444	0.857741	0.799842
15380	0.872549	0.877551	0.647059	0.944444	0.857741	0.799842
15390	0.872549	0.877551	0.647059	0.944444	0.857741	0.799842
15400	0.872549	0.877551	0.647059	0.944444	0.857741	0.799842
15410	0.872549	0.877551	0.647059	0.944444	0.857741	0.799842
15420	0.872549	0.857143	0.647059	0.944444	0.853556	0.794035
15430	0.872549	0.857143	0.647059	0.944444	0.853556	0.794035
15440	0.872549	0.857143	0.647059	0.944444	0.853556	0.794035
15450	0.872549	0.857143	0.647059	0.944444	0.853556	0.794035
15460	0.872549	0.857143	0.647059	0.944444	0.853556	0.794035
15470	0.872549	0.857143	0.647059	0.944444	0.853556	0.794035
15480	0.872549	0.857143	0.647059	0.944444	0.853556	0.794035
15490	0.872549	0.857143	0.647059	0.944444	0.853556	0.794035
15500	0.872549	0.857143	0.647059	0.944444	0.853556	0.794073
15510	0.872549	0.857143	0.647059	0.944444	0.853556	0.794073
15520	0.872549	0.857143	0.647059	0.944444	0.853556	0.794073
15530	0.872549	0.857143	0.647059	0.944444	0.853556	0.794073
15540	0.872549	0.857143	0.647059	0.944444	0.853556	0.794073
15550	0.862745	0.857143	0.647059	0.944444	0.849372	0.788596
15560	0.862745	0.857143	0.647059	0.944444	0.849372	0.788596
15570	0.862745	0.857143	0.647059	0.944444	0.849372	0.788596
15580	0.862745	0.857143	0.647059	0.944444	0.849372	0.788596
15590	0.862745	0.857143	0.647059	0.944444	0.849372	0.788596
15600	0.862745	0.857143	0.647059	0.944444	0.849372	0.788596
15610	0.862745	0.857143	0.647059	0.944444	0.849372	0.788596
15620	0.862745	0.857143	0.647059	0.944444	0.849372	0.788596
15630	0.852941	0.857143	0.647059	0.944444	0.845188	0.783176
15640	0.852941	0.857143	0.647059	0.944444	0.845188	0.783746
15650	0.852941	0.857143	0.647059	0.944444	0.845188	0.783746
15660	0.852941	0.857143	0.647059	0.944444	0.845188	0.783746
15670	0.843137	0.857143	0.647059	0.944444	0.841004	0.778406
15680	0.843137	0.857143	0.647059	0.944444	0.841004	0.778406
15690	0.843137	0.857143	0.647059	0.944444	0.841004	0.778406
15700	0.843137	0.857143	0.647059	0.944444	0.841004	0.778406
15710	0.843137	0.857143	0.647059	0.944444	0.841004	0.778406
15720	0.843137	0.857143	0.647059	0.944444	0.841004	0.778406
15730	0.843137	0.857143	0.647059	0.944444	0.841004	0.778406
15740	0.843137	0.857143	0.647059	0.944444	0.841004	0.778406
15750	0.843137	0.857143	0.647059	0.944444	0.841004	0.778406
15760	0.843137	0.857143	0.647059	0.944444	0.841004	0.778406
15770	0.843137	0.857143	0.647059	0.944444	0.841004	0.778406
15780	0.843137	0.857143	0.647059	0.944444	0.841004	0.778464
15790	0.843137	0.857143	0.647059	0.944444	0.841004	0.778464
15800	0.843137	0.857143	0.647059	0.944444	0.841004	0.778464
15810	0.843137	0.857143	0.647059	0.944444	0.841004	0.778464
15820	0.843137	0.857143	0.647059	0.944444	0.841004	0.778464
15830	0.843137	0.857143	0.647059	0.944444	0.841004	0.778464
15840	0.843137	0.857143	0.647059	0.944444	0.841004	0.778464
15850	0.843137	0.857143	0.647059	0.944444	0.841004	0.778464
15860	0.843137	0.857143	0.647059	0.944444	0.841004	0.778464
15870	0.843137	0.857143	0.647059	0.944444	0.841004	0.778464
15880	0.843137	0.857143	0.647059	0.944444	0.841004	0.778464
15890	0.843137	0.857143	0.647059	0.944444	0.841004	0.778464
15900	0.843137	0.857143	0.647059	0.944444	0.841004	0.778464
15910	0.843137	0.857143	0.647059	0.944444	0.841004	0.778464
15920	0.843137	0.857143	0.647059	0.944444	0.841004	0.778464
15930	0.843137	0.857143	0.647059	0.944444	0.841004	0.778464
15940	0.843137	0.857143	0.647059	0.944444	0.841004	0.778464
15950	0.843137	0.857143	0.647059	0.944444	0.841004	0.778464
15960	0.843137	0.857143	0.647059	0.944444	0.841004	0.778464
15970	0.843137	0.857143	0.647059	0.944444	0.841004	0.778464
15980	0.843137	0.857143	0.647059	0.944444	0.841004	0.778464
15990	0.843137	0.857143	0.647059	0.944444	0.841004	0.778464
16000	0.843137	0.857143	0.647059	0.944444	0.841004	0.778464
16010	0.843137	0.857143	0.647059	0.944444	0.841004	0.778464
16020	0.843137	0.857143	0.647059	0.944444	0.841004	0.778464
16030	0.843137	0.857143	0.647059	0.944444	0.841004	0.778464
16040	0.843137	0.857143	0.647059	0.944444	0.841004	0.778464
16050	0.843137	0.857143	0.647059	0.944444	0.841004	0.778464
16060	0.843137	0.857143	0.647059	0.944444	0.841004	0.778464
16070	0.843137	0.857143	0.617647	0.944444	0.83682	0.772488
16080	0.843137	0.857143	0.617647	0.944444	0.83682	0.772488
16090	0.843137	0.857143	0.617647	0.944444	0.83682	0.772488
16100	0.843137	0.857143	0.617647	0.944444	0.83682	0.772488
16110	0.843137	0.857143	0.617647	0.944444	0.83682	0.772488
16120	0.843137	0.857143	0.617647	0.944444	0.83682	0.772488
16130	0.843137	0.857143	0.617647	0.944444	0.83682	0.772488
16140	0.843137	0.857143	0.617647	0.944444	0.83682	0.772488
16150	0.843137	0.857143	0.617647	0.944444	0.83682	0.772488
16160	0.843137	0.857143	0.617647	0.944444	0.83682	0.772488
16170	0.843137	0.857143	0.617647	0.944444	0.83682	0.772488
16180	0.843137	0.857143	0.617647	0.944444	0.83682	0.772488
16190	0.843137	0.857143	0.617647	0.944444	0.83682	0.772488
16200	0.843137	0.857143	0.617647	0.944444	0.83682	0.772488
16210	0.843137	0.857143	0.617647	0.944444	0.83682	0.772488
16220	0.843137	0.857143	0.617647	0.944444	0.83682	0.772488
16230	0.843137	0.857143	0.617647	0.944444	0.83682	0.772488
16240	0.843137	0.857143	0.617647	0.944444	0.83682	0.772488
16250	0.843137	0.857143	0.617647	0.944444	0.83682	0.772488
16260	0.843137	0.857143	0.617647	0.944444	0.83682	0.772488
16270	0.843137	0.857143	0.617647	0.925926	0.832636	0.766457
16280	0.843137	0.857143	0.617647	0.925926	0.832636	0.766457
16290	0.843137	0.857143	0.617647	0.925926	0.832636	0.766457
16300	0.843137	0.857143	0.617647	0.925926	0.832636	0.766457
16310	0.843137	0.857143	0.617647	0.925926	0.832636	0.766457
16320	0.843137	0.857143	0.617647	0.925926	0.832636	0.766457
16330	0.843137	0.857143	0.617647	0.925926	0.832636	0.766457
16340	0.843137	0.857143	0.617647	0.925926	0.832636	0.766457
16350	0.843137	0.857143	0.617647	0.925926	0.832636	0.766457
16360	0.843137	0.857143	0.617647	0.925926	0.832636	0.766457
16370	0.843137	0.857143	0.617647	0.925926	0.832636	0.766457
16380	0.843137	0.857143	0.617647	0.925926	0.832636	0.766457
16390	0.843137	0.857143	0.617647	0.925926	0.832636	0.766457
16400	0.843137	0.857143	0.617647	0.925926	0.832636	0.766457
16410	0.843137	0.857143	0.617647	0.925926	0.832636	0.766457
16420	0.843137	0.857143	0.617647	0.925926	0.832636	0.766457
16430	0.843137	0.857143	0.617647	0.925926	0.832636	0.766457
16440	0.843137	0.857143	0.617647	0.925926	0.832636	0.766457
16450	0.843137	0.836735	0.617647	0.925926	0.828452	0.760704
16460	0.843137	0.836735	0.617647	0.925926	0.828452	0.760704
16470	0.843137	0.836735	0.617647	0.925926	0.828452	0.760704
16480	0.843137	0.836735	0.617647	0.925926	0.828452	0.760704
16490	0.833333	0.836735	0.588235	0.925926	0.820084	0.749702
16500	0.833333	0.836735	0.588235	0.925926	0.820084	0.749702
16510	0.833333	0.836735	0.588235	0.925926	0.820084	0.749702
16520	0.833333	0.836735	0.588235	0.925926	0.820084	0.749702
16530	0.833333	0.836735	0.588235	0.925926	0.820084	0.749702
16540	0.833333	0.836735	0.588235	0.925926	0.820084	0.749702
16550	0.833333	0.836735	0.588235	0.925926	0.820084	0.749702
16560	0.833333	0.836735	0.588235	0.925926	0.820084	0.749702
16570	0.833333	0.836735	0.588235	0.925926	0.820084	0.749702
16580	0.833333	0.836735	0.588235	0.925926	0.820084	0.749702
16590	0.833333	0.836735	0.588235	0.925926	0.820084	0.749702
16600	0.833333	0.836735	0.588235	0.925926	0.820084	0.749702
16610	0.833333	0.836735	0.588235	0.925926	0.820084	0.749702
16620	0.833333	0.836735	0.588235	0.925926	0.820084	0.749702
16630	0.833333	0.836735	0.588235	0.925926	0.820084	0.749702
16640	0.833333	0.836735	0.588235	0.925926	0.820084	0.749702
16650	0.833333	0.836735	0.588235	0.925926	0.820084	0.749702
16660	0.833333	0.836735	0.588235	0.925926	0.820084	0.749702
16670	0.833333	0.836735	0.588235	0.925926	0.820084	0.749702
16680	0.833333	0.836735	0.588235	0.925926	0.820084	0.749702
16690	0.833333	0.836735	0.588235	0.925926	0.820084	0.749702
16700	0.833333	0.836735	0.588235	0.925926	0.820084	0.749702
16710	0.833333	0.836735	0.588235	0.925926	0.820084	0.749702
16720	0.833333	0.836735	0.588235	0.925926	0.820084	0.749702
16730	0.833333	0.836735	0.588235	0.907407	0.8159	0.743117
16740	0.833333	0.836735	0.588235	0.907407	0.8159	0.743117
16750	0.833333	0.836735	0.588235	0.907407	0.8159	0.743117
16760	0.833333	0.836735	0.588235	0.907407	0.8159	0.743117
16770	0.833333	0.836735	0.588235	0.907407	0.8159	0.743117
16780	0.833333	0.836735	0.588235	0.907407	0.8159	0.743117
16790	0.833333	0.836735	0.588235	0.907407	0.8159	0.743117
16800	0.823529	0.836735	0.588235	0.907407	0.811715	0.737751
16810	0.823529	0.836735	0.588235	0.907407	0.811715	0.737751
16820	0.823529	0.836735	0.588235	0.907407	0.811715	0.737751
16830	0.823529	0.836735	0.588235	0.907407	0.811715	0.737751
16840	0.823529	0.836735	0.588235	0.907407	0.811715	0.737751
16850	0.823529	0.836735	0.588235	0.907407	0.811715	0.737751
16860	0.823529	0.836735	0.588235	0.907407	0.811715	0.737751
16870	0.823529	0.836735	0.588235	0.907407	0.811715	0.737751
16880	0.823529	0.836735	0.588235	0.907407	0.811715	0.737751
16890	0.823529	0.836735	0.588235	0.907407	0.811715	0.737751
16900	0.823529	0.836735	0.588235	0.907407	0.811715	0.737751
16910	0.823529	0.836735	0.588235	0.907407	0.811715	0.737751
16920	0.823529	0.836735	0.588235	0.907407	0.811715	0.737751
16930	0.823529	0.836735	0.588235	0.907407	0.811715	0.737751
16940	0.823529	0.836735	0.588235	0.907407	0.811715	0.737751
16950	0.823529	0.836735	0.588235	0.907407	0.811715	0.737751
16960	0.823529	0.836735	0.588235	0.907407	0.811715	0.737751
16970	0.823529	0.836735	0.588235	0.907407	0.811715	0.737751
16980	0.823529	0.836735	0.588235	0.907407	0.811715	0.737751
16990	0.823529	0.836735	0.588235	0.907407	0.811715	0.737751
17000	0.823529	0.836735	0.588235	0.907407	0.811715	0.737751
17010	0.823529	0.836735	0.588235	0.907407	0.811715	0.737751
17020	0.823529	0.836735	0.588235	0.907407	0.811715	0.737751
17030	0.823529	0.836735	0.588235	0.907407	0.811715	0.737751
17040	0.823529	0.836735	0.588235	0.907407	0.811715	0.737751
17050	0.823529	0.836735	0.588235	0.907407	0.811715	0.737751
17060	0.823529	0.836735	0.588235	0.907407	0.811715	0.737751
17070	0.823529	0.836735	0.588235	0.907407	0.811715	0.737751
17080	0.823529	0.836735	0.588235	0.907407	0.811715	0.737751
17090	0.823529	0.836735	0.588235	0.907407	0.811715	0.737751
17100	0.823529	0.836735	0.588235	0.907407	0.811715	0.737751
17110	0.823529	0.836735	0.588235	0.907407	0.811715	0.737751
17120	0.823529	0.836735	0.588235	0.907407	0.811715	0.737751
17130	0.823529	0.836735	0.588235	0.907407	0.811715	0.737751
17140	0.823529	0.836735	0.588235	0.907407	0.811715	0.737751
17150	0.823529	0.836735	0.588235	0.907407	0.811715	0.737751
17160	0.823529	0.836735	0.588235	0.907407	0.811715	0.737751
17170	0.823529	0.836735	0.588235	0.907407	0.811715	0.737751
17180	0.823529	0.836735	0.588235	0.907407	0.811715	0.737751
17190	0.823529	0.836735	0.588235	0.907407	0.811715	0.737751
17200	0.823529	0.836735	0.588235	0.907407	0.811715	0.737751
17210	0.823529	0.836735	0.588235	0.907407	0.811715	0.737751
17220	0.823529	0.836735	0.588235	0.907407	0.811715	0.737751
17230	0.823529	0.836735	0.588235	0.907407	0.811715	0.737751
17240	0.823529	0.836735	0.588235	0.907407	0.811715	0.737751
17250	0.823529	0.836735	0.588235	0.907407	0.811715	0.737751
17260	0.823529	0.836735	0.588235	0.907407	0.811715	0.737751
17270	0.823529	0.836735	0.588235	0.907407	0.811715	0.737751
17280	0.823529	0.836735	0.588235	0.907407	0.811715	0.737751
17290	0.823529	0.836735	0.588235	0.907407	0.811715	0.737751
17300	0.823529	0.836735	0.588235	0.907407	0.811715	0.737751
17310	0.823529	0.836735	0.558824	0.907407	0.807531	0.731276
17320	0.823529	0.836735	0.558824	0.907407	0.807531	0.731276
17330	0.823529	0.836735	0.558824	0.907407	0.807531	0.731276
17340	0.823529	0.836735	0.558824	0.907407	0.807531	0.731276
17350	0.823529	0.836735	0.558824	0.907407	0.807531	0.731276
17360	0.823529	0.836735	0.558824	0.907407	0.807531	0.731276
17370	0.823529	0.836735	0.558824	0.907407	0.807531	0.731276
17380	0.823529	0.836735	0.558824	0.907407	0.807531	0.731276
17390	0.823529	0.836735	0.558824	0.907407	0.807531	0.731276
17400	0.823529	0.836735	0.588235	0.907407	0.811715	0.737751
17410	0.823529	0.836735	0.558824	0.907407	0.807531	0.731276
17420	0.823529	0.836735	0.558824	0.907407	0.807531	0.731276
17430	0.823529	0.836735	0.588235	0.907407	0.811715	0.737751
17440	0.823529	0.836735	0.588235	0.907407	0.811715	0.737751
17450	0.823529	0.836735	0.588235	0.907407	0.811715	0.737751
17460	0.813725	0.836735	0.588235	0.907407	0.807531	0.732481
17470	0.813725	0.836735	0.588235	0.907407	0.807531	0.732481
17480	0.813725	0.836735	0.588235	0.907407	0.807531	0.732481
17490	0.813725	0.836735	0.588235	0.907407	0.807531	0.732481
17500	0.813725	0.836735	0.588235	0.907407	0.807531	0.732481
17510	0.813725	0.836735	0.588235	0.907407	0.807531	0.732481
17520	0.823529	0.836735	0.588235	0.907407	0.811715	0.737815
17530	0.823529	0.836735	0.588235	0.907407	0.811715	0.737815
17540	0.823529	0.836735	0.588235	0.907407	0.811715	0.737815
17550	0.823529	0.836735	0.588235	0.907407	0.811715	0.737815
17560	0.823529	0.836735	0.588235	0.907407	0.811715	0.737815
17570	0.823529	0.836735	0.588235	0.907407	0.811715	0.737815
17580	0.823529	0.836735	0.588235	0.907407	0.811715	0.737815
17590	0.823529	0.836735	0.588235	0.907407	0.811715	0.737815
17600	0.823529	0.836735	0.588235	0.907407	0.811715	0.737815
17610	0.823529	0.836735	0.588235	0.907407	0.811715	0.737815
17620	0.823529	0.836735	0.558824	0.907407	0.807531	0.731324
17630	0.823529	0.836735	0.558824	0.907407	0.807531	0.731324
17640	0.823529	0.836735	0.558824	0.907407	0.807531	0.731324
17650	0.823529	0.836735	0.558824	0.907407	0.807531	0.731324
17660	0.823529	0.836735	0.558824	0.907407	0.807531	0.731324
17670	0.823529	0.836735	0.558824	0.907407	0.807531	0.731324
17680	0.823529	0.836735	0.558824	0.907407	0.807531	0.731324
17690	0.823529	0.836735	0.558824	0.907407	0.807531	0.731324
17700	0.823529	0.836735	0.558824	0.907407	0.807531	0.731324
17710	0.823529	0.836735	0.558824	0.907407	0.807531	0.731324
17720	0.823529	0.836735	0.558824	0.907407	0.807531	0.731324
17730	0.823529	0.836735	0.558824	0.907407	0.807531	0.731324
17740	0.823529	0.836735	0.558824	0.907407	0.807531	0.731324
17750	0.823529	0.836735	0.558824	0.907407	0.807531	0.731324
17760	0.823529	0.836735	0.558824	0.907407	0.807531	0.731324
17770	0.823529	0.836735	0.558824	0.907407	0.807531	0.731324
17780	0.823529	0.836735	0.558824	0.907407	0.807531	0.731324
17790	0.823529	0.836735	0.558824	0.907407	0.807531	0.731324
17800	0.823529	0.836735	0.558824	0.907407	0.807531	0.731324
17810	0.823529	0.836735	0.558824	0.907407	0.807531	0.731324
17820	0.823529	0.836735	0.558824	0.907407	0.807531	0.731324
17830	0.823529	0.836735	0.558824	0.907407	0.807531	0.731324
17840	0.823529	0.836735	0.558824	0.907407	0.807531	0.731324
17850	0.823529	0.836735	0.558824	0.907407	0.807531	0.731324
17860	0.823529	0.836735	0.558824	0.907407	0.807531	0.731324
17870	0.823529	0.836735	0.558824	0.907407	0.807531	0.731324
17880	0.823529	0.836735	0.558824	0.907407	0.807531	0.731324
17890	0.823529	0.836735	0.558824	0.907407	0.807531	0.731324
17900	0.823529	0.836735	0.558824	0.907407	0.807531	0.731324
17910	0.823529	0.836735	0.558824	0.907407	0.807531	0.731324
17920	0.823529	0.836735	0.558824	0.907407	0.807531	0.731324
17930	0.823529	0.836735	0.558824	0.907407	0.807531	0.731324
17940	0.823529	0.836735	0.558824	0.907407	0.807531	0.731324
17950	0.823529	0.836735	0.558824	0.907407	0.807531	0.731324
17960	0.823529	0.836735	0.558824	0.907407	0.807531	0.731324
17970	0.823529	0.836735	0.558824	0.907407	0.807531	0.731324
17980	0.823529	0.836735	0.558824	0.907407	0.807531	0.731324
17990	0.823529	0.836735	0.558824	0.907407	0.807531	0.731324
18000	0.823529	0.836735	0.558824	0.907407	0.807531	0.731324
18010	0.823529	0.836735	0.558824	0.907407	0.807531	0.731324
18020	0.823529	0.836735	0.558824	0.907407	0.807531	0.731324
18030	0.823529	0.836735	0.558824	0.907407	0.807531	0.731324
18040	0.823529	0.836735	0.558824	0.907407	0.807531	0.731324
18050	0.823529	0.836735	0.558824	0.907407	0.807531	0.731324
18060	0.813725	0.836735	0.558824	0.907407	0.803347	0.725971
18070	0.823529	0.816327	0.558824	0.907407	0.803347	0.725606
18080	0.813725	0.816327	0.558824	0.907407	0.799163	0.720239
18090	0.813725	0.816327	0.558824	0.907407	0.799163	0.720239
18100	0.813725	0.816327	0.558824	0.907407	0.799163	0.719531
18110	0.823529	0.816327	0.558824	0.907407	0.803347	0.724919
18120	0.813725	0.816327	0.558824	0.907407	0.799163	0.719531
18130	0.813725	0.816327	0.558824	0.907407	0.799163	0.719531
18140	0.823529	0.816327	0.558824	0.907407	0.803347	0.724919
18150	0.813725	0.816327	0.558824	0.907407	0.799163	0.719531
18160	0.813725	0.816327	0.558824	0.907407	0.799163	0.719531
18170	0.813725	0.816327	0.558824	0.907407	0.799163	0.719531
18180	0.813725	0.816327	0.558824	0.907407	0.799163	0.719531
18190	0.813725	0.816327	0.558824	0.907407	0.799163	0.719531
18200	0.813725	0.816327	0.558824	0.907407	0.799163	0.719531
18210	0.813725	0.816327	0.558824	0.907407	0.799163	0.719531
18220	0.813725	0.816327	0.558824	0.907407	0.799163	0.719531
18230	0.813725	0.816327	0.558824	0.907407	0.799163	0.719531
18240	0.813725	0.816327	0.558824	0.888889	0.794979	0.713495
18250	0.813725	0.816327	0.558824	0.888889	0.794979	0.713495
18260	0.813725	0.816327	0.558824	0.888889	0.794979	0.713495
18270	0.813725	0.816327	0.558824	0.888889	0.794979	0.713495
18280	0.813725	0.816327	0.558824	0.888889	0.794979	0.713495
18290	0.813725	0.816327	0.558824	0.888889	0.794979	0.713495
18300	0.813725	0.816327	0.558824	0.888889	0.794979	0.713495
18310	0.813725	0.816327	0.558824	0.888889	0.794979	0.713495
18320	0.813725	0.816327	0.558824	0.888889	0.794979	0.713495
18330	0.813725	0.816327	0.558824	0.888889	0.794979	0.713495
18340	0.813725	0.816327	0.558824	0.888889	0.794979	0.713495
18350	0.813725	0.816327	0.558824	0.888889	0.794979	0.713495
18360	0.813725	0.816327	0.529412	0.888889	0.790795	0.70768
18370	0.813725	0.816327	0.558824	0.888889	0.794979	0.713495
18380	0.813725	0.816327	0.558824	0.888889	0.794979	0.713495
18390	0.813725	0.816327	0.529412	0.888889	0.790795	0.70768
18400	0.813725	0.816327	0.558824	0.888889	0.794979	0.713495
18410	0.813725	0.816327	0.558824	0.888889	0.794979	0.713495
18420	0.813725	0.816327	0.558824	0.888889	0.794979	0.713495
18430	0.813725	0.816327	0.529412	0.888889	0.790795	0.70768
18440	0.813725	0.816327	0.529412	0.888889	0.790795	0.70768
18450	0.813725	0.816327	0.529412	0.888889	0.790795	0.70768
18460	0.813725	0.816327	0.558824	0.888889	0.794979	0.713495
18470	0.813725	0.816327	0.558824	0.888889	0.794979	0.713495
18480	0.813725	0.816327	0.558824	0.888889	0.794979	0.713495
18490	0.813725	0.816327	0.558824	0.888889	0.794979	0.713495
18500	0.813725	0.816327	0.558824	0.888889	0.794979	0.713495
18510	0.813725	0.816327	0.558824	0.888889	0.794979	0.713495
18520	0.813725	0.816327	0.558824	0.888889	0.794979	0.713495
18530	0.813725	0.816327	0.558824	0.888889	0.794979	0.713495
18540	0.813725	0.816327	0.558824	0.888889	0.794979	0.713495
18550	0.813725	0.816327	0.558824	0.888889	0.794979	0.713495
18560	0.813725	0.816327	0.558824	0.888889	0.794979	0.713495
18570	0.813725	0.816327	0.558824	0.888889	0.794979	0.713495
18580	0.813725	0.816327	0.558824	0.888889	0.794979	0.713495
18590	0.813725	0.816327	0.558824	0.888889	0.794979	0.713495
18600	0.813725	0.816327	0.558824	0.888889	0.794979	0.713495
18610	0.813725	0.836735	0.558824	0.888889	0.799163	0.719284
18620	0.813725	0.836735	0.558824	0.888889	0.799163	0.719284
18630	0.803922	0.836735	0.558824	0.888889	0.794979	0.714069
18640	0.803922	0.836735	0.558824	0.888889	0.794979	0.714069
18650	0.803922	0.836735	0.558824	0.888889	0.794979	0.714069
18660	0.803922	0.836735	0.558824	0.888889	0.794979	0.714069
18670	0.803922	0.836735	0.558824	0.888889	0.794979	0.714069
18680	0.803922	0.836735	0.558824	0.888889	0.794979	0.714069
18690	0.803922	0.836735	0.558824	0.888889	0.794979	0.714069
18700	0.803922	0.836735	0.558824	0.888889	0.794979	0.714069
18710	0.803922	0.836735	0.529412	0.888889	0.790795	0.708259
18720	0.803922	0.836735	0.529412	0.888889	0.790795	0.708259
18730	0.803922	0.836735	0.529412	0.888889	0.790795	0.708259
18740	0.803922	0.836735	0.529412	0.888889	0.790795	0.708259
18750	0.803922	0.836735	0.529412	0.888889	0.790795	0.708259
18760	0.803922	0.836735	0.529412	0.888889	0.790795	0.708259
18770	0.803922	0.836735	0.529412	0.888889	0.790795	0.708259
18780	0.813725	0.836735	0.529412	0.888889	0.794979	0.713579
18790	0.813725	0.836735	0.529412	0.888889	0.794979	0.713579
18800	0.813725	0.836735	0.529412	0.888889	0.794979	0.713579
18810	0.813725	0.836735	0.529412	0.888889	0.794979	0.713579
18820	0.813725	0.836735	0.529412	0.888889	0.794979	0.713579
18830	0.813725	0.836735	0.529412	0.888889	0.794979	0.713579
18840	0.803922	0.836735	0.529412	0.888889	0.790795	0.708259
18850	0.794118	0.836735	0.529412	0.888889	0.786611	0.702985

## Sheet: RIPPER
Number of features	PB	PL	VB	VL	Overall accuracy	MCC
10	0.872549	0.938776	0.794118	0.944444	0.891213	0.847968
20	0.931373	0.979592	0.852941	0.925926	0.92887	0.899502
30	0.931373	0.918367	0.735294	0.925926	0.899582	0.857006
40	0.941176	0.938776	0.676471	0.907407	0.895397	0.85088
50	0.892157	0.938776	0.617647	0.944444	0.874477	0.821234
60	0.921569	0.938776	0.764706	0.944444	0.90795	0.869526
70	0.901961	0.938776	0.764706	0.888889	0.887029	0.84008
80	0.921569	0.959184	0.676471	0.944444	0.899582	0.856987
90	0.892157	0.918367	0.823529	0.925926	0.895397	0.853486
100	0.931373	0.979592	0.794118	0.925926	0.920502	0.887236
110	0.901961	0.938776	0.705882	0.907407	0.882845	0.83393
120	0.960784	0.959184	0.764706	0.962963	0.933054	0.9048
130	0.941176	0.938776	0.735294	0.944444	0.912134	0.874896
140	0.882353	0.897959	0.705882	0.925926	0.870293	0.816292
150	0.931373	0.959184	0.617647	0.888889	0.882845	0.832986
160	0.911765	0.897959	0.705882	0.888889	0.874477	0.821881
170	0.892157	0.938776	0.764706	0.87037	0.878661	0.828965
180	0.892157	0.959184	0.705882	0.907407	0.882845	0.834265
190	0.95098	0.938776	0.705882	0.907407	0.903766	0.862925
200	0.921569	0.918367	0.823529	0.888889	0.899582	0.858442
210	0.892157	0.897959	0.735294	0.925926	0.878661	0.828945
220	0.911765	0.918367	0.735294	0.907407	0.887029	0.84008
230	0.921569	0.938776	0.647059	0.907407	0.882845	0.833104
240	0.95098	0.918367	0.794118	0.888889	0.90795	0.869053
250	0.95098	0.959184	0.823529	0.925926	0.92887	0.898979
260	0.911765	0.959184	0.794118	0.925926	0.90795	0.869969
270	0.921569	0.918367	0.647059	0.925926	0.882845	0.832956
280	0.901961	0.897959	0.705882	0.907407	0.874477	0.821946
290	0.980392	0.938776	0.794118	0.907407	0.92887	0.898819
300	0.921569	0.938776	0.705882	0.907407	0.891213	0.845274
310	0.911765	0.918367	0.676471	0.925926	0.882845	0.833106
320	0.931373	0.877551	0.676471	0.925926	0.882845	0.832886
330	0.911765	0.959184	0.617647	0.962963	0.891213	0.844952
340	0.911765	0.938776	0.676471	0.925926	0.887029	0.839238
350	0.901961	0.897959	0.735294	0.925926	0.882845	0.833818
360	0.95098	0.918367	0.676471	0.888889	0.891213	0.84505
370	0.941176	0.918367	0.558824	0.907407	0.874477	0.821035
380	0.941176	0.938776	0.794118	0.907407	0.912134	0.875158
390	0.901961	0.959184	0.558824	0.925926	0.870293	0.815099
400	0.911765	0.938776	0.617647	0.907407	0.874477	0.821166
410	0.911765	0.918367	0.676471	0.907407	0.878661	0.827718
420	0.921569	0.918367	0.617647	0.907407	0.874477	0.820875
430	0.901961	0.897959	0.735294	0.907407	0.878661	0.828428
440	0.901961	0.959184	0.676471	0.907407	0.882845	0.833414
450	0.892157	0.897959	0.676471	0.944444	0.874477	0.821732
460	0.882353	0.959184	0.647059	0.925926	0.874477	0.821958
470	0.921569	0.938776	0.647059	0.925926	0.887029	0.83884
480	0.941176	0.959184	0.647059	0.925926	0.899582	0.857104
490	0.892157	0.959184	0.705882	0.888889	0.878661	0.828236
500	0.921569	0.979592	0.764706	0.907407	0.90795	0.869375
510	0.901961	0.938776	0.617647	0.925926	0.874477	0.821259
520	0.843137	0.938776	0.647059	0.888889	0.845188	0.781914
530	0.892157	0.959184	0.735294	0.944444	0.895397	0.851843
540	0.911765	0.979592	0.676471	0.907407	0.891213	0.845377
550	0.931373	0.877551	0.588235	0.925926	0.870293	0.814665
560	0.921569	0.959184	0.676471	0.888889	0.887029	0.83934
570	0.941176	0.918367	0.764706	0.888889	0.899582	0.85714
580	0.931373	0.938776	0.705882	0.925926	0.899582	0.856987
590	0.872549	0.938776	0.529412	0.944444	0.853556	0.791111
600	0.882353	0.918367	0.705882	0.907407	0.870293	0.816107
610	0.911765	0.959184	0.705882	0.87037	0.882845	0.834034
620	0.852941	0.938776	0.558824	0.925926	0.845188	0.780312
630	0.931373	0.897959	0.676471	0.888889	0.878661	0.827208
640	0.901961	0.897959	0.735294	0.907407	0.878661	0.828094
650	0.901961	0.938776	0.735294	0.907407	0.887029	0.839979
660	0.852941	0.938776	0.617647	0.925926	0.853556	0.792273
670	0.901961	0.897959	0.647059	0.925926	0.870293	0.815295
680	0.892157	0.897959	0.705882	0.907407	0.870293	0.816462
690	0.941176	0.938776	0.647059	0.925926	0.895397	0.85098
700	0.882353	0.959184	0.764706	0.925926	0.891213	0.847102
710	0.892157	0.918367	0.676471	0.925926	0.874477	0.821708
720	0.901961	0.938776	0.735294	0.907407	0.887029	0.840103
730	0.911765	0.979592	0.764706	0.925926	0.90795	0.869375
740	0.921569	0.938776	0.735294	0.925926	0.899582	0.85753
750	0.872549	0.897959	0.676471	0.925926	0.861925	0.804898
760	0.931373	0.918367	0.705882	0.944444	0.899582	0.856877
770	0.931373	0.897959	0.676471	0.925926	0.887029	0.838834
780	0.941176	0.918367	0.647059	0.925926	0.891213	0.844798
790	0.931373	0.959184	0.735294	0.944444	0.912134	0.875154
800	0.872549	0.938776	0.823529	0.907407	0.887029	0.842617
810	0.911765	0.918367	0.735294	0.944444	0.895397	0.851803
820	0.901961	0.959184	0.764706	0.907407	0.895397	0.852049
830	0.921569	0.918367	0.764706	0.888889	0.891213	0.845854
840	0.872549	0.959184	0.647059	0.925926	0.870293	0.816328
850	0.931373	0.938776	0.676471	0.925926	0.895397	0.850813
860	0.911765	0.938776	0.676471	0.907407	0.882845	0.833117
870	0.862745	0.959184	0.647059	0.925926	0.866109	0.81076
880	0.901961	0.938776	0.676471	0.888889	0.874477	0.821812
890	0.892157	0.918367	0.764706	0.907407	0.882845	0.834948
900	0.911765	0.897959	0.588235	0.962963	0.874477	0.820785
910	0.911765	0.897959	0.705882	0.888889	0.874477	0.821881
920	0.872549	0.938776	0.647059	0.925926	0.866109	0.810062
930	0.882353	0.918367	0.676471	0.907407	0.866109	0.810695
940	0.892157	0.938776	0.647059	0.925926	0.874477	0.821708
950	0.882353	0.938776	0.617647	0.888889	0.857741	0.797537
960	0.911765	0.918367	0.705882	0.925926	0.887029	0.839604
970	0.892157	0.938776	0.647059	0.925926	0.874477	0.82145
980	0.882353	0.959184	0.647059	0.944444	0.878661	0.827591
990	0.892157	0.938776	0.764706	0.925926	0.891213	0.846402
1000	0.892157	0.877551	0.705882	0.888889	0.861925	0.804057
1010	0.931373	0.918367	0.647059	0.907407	0.882845	0.832806
1020	0.911765	0.938776	0.794118	0.925926	0.903766	0.864123
1030	0.901961	0.857143	0.647059	0.962963	0.870293	0.815193
1040	0.862745	0.918367	0.647059	0.888889	0.849372	0.78746
1050	0.882353	0.938776	0.676471	0.907407	0.870293	0.816246
1060	0.892157	0.938776	0.588235	0.925926	0.866109	0.809301
1070	0.872549	0.938776	0.705882	0.925926	0.874477	0.823161
1080	0.901961	0.959184	0.676471	0.944444	0.891213	0.845393
1090	0.911765	0.918367	0.705882	0.888889	0.878661	0.82765
1100	0.921569	0.938776	0.705882	0.888889	0.887029	0.839434
1110	0.901961	0.938776	0.647059	0.925926	0.878661	0.827406
1120	0.941176	0.938776	0.764706	0.87037	0.899582	0.857656
1130	0.872549	0.918367	0.735294	0.888889	0.866109	0.811034
1140	0.892157	0.918367	0.705882	0.962963	0.887029	0.840047
1150	0.911765	0.938776	0.764706	0.925926	0.899582	0.857321
1160	0.941176	0.938776	0.794118	0.907407	0.912134	0.875375
1170	0.911765	0.938776	0.764706	0.925926	0.899582	0.857516
1180	0.911765	0.918367	0.676471	0.87037	0.870293	0.815321
1190	0.882353	0.959184	0.617647	0.888889	0.861925	0.803976
1200	0.901961	0.938776	0.676471	0.87037	0.870293	0.816341
1210	0.95098	0.959184	0.764706	0.87037	0.90795	0.869085
1220	0.892157	0.959184	0.823529	0.907407	0.899582	0.858674
1230	0.921569	0.938776	0.647059	0.907407	0.882845	0.832971
1240	0.882353	0.938776	0.676471	0.925926	0.874477	0.822096
1250	0.862745	0.918367	0.705882	0.925926	0.866109	0.811498
1260	0.882353	0.979592	0.705882	0.814815	0.861925	0.805465
1270	0.921569	0.918367	0.705882	0.925926	0.891213	0.845115
1280	0.921569	0.918367	0.764706	0.851852	0.882845	0.834757
1290	0.931373	0.959184	0.676471	0.907407	0.895397	0.85113
1300	0.882353	0.959184	0.705882	0.907407	0.878661	0.828756
1310	0.892157	0.979592	0.588235	0.925926	0.874477	0.82131
1320	0.931373	0.897959	0.676471	0.925926	0.887029	0.838805
1330	0.931373	0.959184	0.764706	0.925926	0.912134	0.875218
1340	0.911765	0.959184	0.676471	0.925926	0.891213	0.84528
1350	0.941176	0.959184	0.705882	0.888889	0.899582	0.857006
1360	0.921569	0.959184	0.676471	0.888889	0.887029	0.83934
1370	0.901961	0.918367	0.823529	0.888889	0.891213	0.846605
1380	0.882353	0.938776	0.735294	0.888889	0.874477	0.823071
1390	0.901961	0.959184	0.794118	0.925926	0.903766	0.864514
1400	0.882353	0.979592	0.647059	0.907407	0.874477	0.822102
1410	0.931373	0.959184	0.794118	0.907407	0.912134	0.875467
1420	0.911765	0.938776	0.705882	0.944444	0.895397	0.851271
1430	0.882353	0.938776	0.764706	0.907407	0.882845	0.835079
1440	0.95098	0.959184	0.676471	0.907407	0.903766	0.863027
1450	0.882353	0.938776	0.529412	0.925926	0.853556	0.791196
1460	0.901961	0.918367	0.588235	0.888889	0.857741	0.797281
1470	0.862745	0.938776	0.617647	0.888889	0.849372	0.786547
1480	0.901961	0.877551	0.794118	0.87037	0.874477	0.823145
1490	0.882353	0.959184	0.764706	0.907407	0.887029	0.841325
1500	0.882353	0.918367	0.705882	0.925926	0.874477	0.822673
1510	0.931373	0.897959	0.764706	0.907407	0.895397	0.851185
1520	0.911765	0.918367	0.705882	0.888889	0.878661	0.827453
1530	0.921569	0.979592	0.735294	0.907407	0.903766	0.863391
1540	0.862745	0.959184	0.676471	0.944444	0.874477	0.822736
1550	0.911765	0.959184	0.735294	0.925926	0.899582	0.857496
1560	0.892157	0.959184	0.617647	0.907407	0.870293	0.815625
1570	0.911765	0.918367	0.676471	0.944444	0.887029	0.838875
1580	0.911765	0.959184	0.617647	0.944444	0.887029	0.83896
1590	0.882353	0.959184	0.676471	0.925926	0.878661	0.827901
1600	0.872549	0.938776	0.647059	0.888889	0.857741	0.799087
1610	0.970588	0.897959	0.735294	0.907407	0.90795	0.868862
1620	0.911765	0.938776	0.705882	0.925926	0.891213	0.845594
1630	0.911765	0.959184	0.676471	0.925926	0.891213	0.84528
1640	0.921569	0.979592	0.5	0.944444	0.878661	0.827148
1650	0.921569	0.979592	0.676471	0.925926	0.899582	0.856973
1660	0.882353	0.959184	0.794118	0.888889	0.887029	0.842186
1670	0.892157	0.938776	0.617647	0.888889	0.861925	0.803843
1680	0.892157	0.979592	0.588235	0.925926	0.874477	0.82141
1690	0.931373	0.938776	0.705882	0.925926	0.899582	0.856998
1700	0.901961	0.959184	0.735294	0.888889	0.887029	0.840328
1710	0.921569	0.918367	0.735294	0.888889	0.887029	0.839434
1720	0.862745	0.897959	0.558824	0.907407	0.83682	0.768284
1730	0.921569	0.938776	0.676471	0.925926	0.891213	0.845101
1740	0.872549	0.959184	0.676471	0.907407	0.870293	0.816577
1750	0.901961	0.938776	0.676471	0.907407	0.878661	0.827801
1760	0.931373	0.979592	0.705882	0.962963	0.916318	0.881005
1770	0.960784	0.959184	0.705882	0.907407	0.912134	0.875142
1780	0.911765	0.938776	0.558824	0.907407	0.866109	0.808913
1790	0.901961	0.938776	0.676471	0.87037	0.870293	0.815943
1800	0.843137	0.938776	0.735294	0.925926	0.866109	0.813248
1810	0.911765	0.918367	0.647059	0.925926	0.878661	0.827223
1820	0.931373	0.959184	0.558824	0.907407	0.878661	0.826971
1830	0.911765	0.959184	0.735294	0.87037	0.887029	0.839734
1840	0.921569	0.938776	0.588235	0.944444	0.882845	0.832989
1850	0.911765	0.959184	0.735294	0.925926	0.899582	0.857485
1860	0.852941	0.938776	0.588235	0.907407	0.845188	0.780194
1870	0.882353	0.938776	0.647059	0.944444	0.874477	0.821387
1880	0.901961	0.897959	0.647059	0.925926	0.870293	0.815155
1890	0.911765	0.938776	0.676471	0.925926	0.887029	0.839151
1900	0.892157	0.938776	0.735294	0.962963	0.895397	0.852043
1910	0.931373	0.938776	0.617647	0.925926	0.887029	0.83885
1920	0.921569	0.857143	0.617647	0.925926	0.866109	0.808739
1930	0.95098	0.918367	0.705882	0.907407	0.899582	0.856902
1940	0.882353	0.897959	0.764706	0.907407	0.874477	0.823476
1950	0.882353	0.979592	0.735294	0.888889	0.882845	0.834637
1960	0.862745	0.897959	0.705882	0.888889	0.853556	0.79404
1970	0.892157	0.918367	0.617647	0.888889	0.857741	0.797646
1980	0.911765	0.938776	0.705882	0.925926	0.891213	0.845429
1990	0.911765	0.959184	0.647059	0.925926	0.887029	0.839073
2000	0.892157	0.959184	0.705882	0.925926	0.887029	0.84005
2010	0.931373	0.918367	0.617647	0.944444	0.887029	0.838788
2020	0.931373	0.959184	0.647059	0.944444	0.899582	0.856856
2030	0.901961	0.918367	0.735294	0.925926	0.887029	0.840067
2040	0.901961	0.979592	0.617647	0.925926	0.882845	0.833255
2050	0.931373	0.938776	0.617647	0.907407	0.882845	0.832941
2060	0.882353	0.938776	0.676471	0.888889	0.866109	0.810934
2070	0.911765	0.938776	0.794118	0.925926	0.903766	0.864091
2080	0.892157	0.918367	0.588235	0.907407	0.857741	0.79697
2090	0.862745	0.959184	0.676471	0.944444	0.874477	0.822565
2100	0.941176	0.938776	0.588235	0.888889	0.878661	0.826957
2110	0.911765	0.938776	0.647059	0.907407	0.878661	0.82704
2120	0.921569	0.918367	0.705882	0.944444	0.895397	0.85104
2130	0.931373	0.959184	0.588235	0.833333	0.866109	0.809417
2140	0.901961	0.938776	0.705882	0.944444	0.891213	0.845555
2150	0.882353	0.938776	0.441176	0.833333	0.820084	0.742485
2160	0.911765	0.918367	0.617647	0.888889	0.866109	0.808997
2170	0.931373	0.959184	0.735294	0.888889	0.899582	0.857406
2180	0.970588	0.897959	0.676471	0.888889	0.895397	0.850788
2190	0.921569	0.979592	0.794118	0.925926	0.916318	0.881564
2200	0.921569	0.938776	0.676471	0.925926	0.891213	0.845048
2210	0.95098	0.938776	0.705882	0.888889	0.899582	0.857006
2220	0.95098	0.918367	0.705882	0.888889	0.895397	0.850941
2230	0.911765	0.959184	0.764706	0.888889	0.895397	0.852191
2240	0.901961	0.979592	0.676471	0.888889	0.882845	0.833561
2250	0.911765	0.959184	0.617647	0.925926	0.882845	0.833062
2260	0.901961	0.959184	0.588235	0.925926	0.874477	0.8211
2270	0.901961	0.959184	0.794118	0.907407	0.899582	0.858208
2280	0.892157	0.959184	0.558824	0.925926	0.866109	0.809264
2290	0.921569	0.938776	0.735294	0.944444	0.903766	0.863051
2300	0.921569	0.938776	0.705882	0.925926	0.895397	0.851023
2310	0.941176	0.938776	0.852941	0.925926	0.924686	0.893546
2320	0.911765	0.918367	0.617647	0.925926	0.874477	0.821017
2330	0.852941	0.959184	0.647059	0.888889	0.853556	0.793631
2340	0.931373	0.959184	0.764706	0.907407	0.90795	0.86933
2350	0.911765	0.918367	0.823529	0.907407	0.899582	0.858442
2360	0.901961	0.959184	0.617647	0.944444	0.882845	0.833151
2370	0.931373	0.959184	0.617647	0.907407	0.887029	0.838944
2380	0.901961	0.918367	0.558824	0.907407	0.857741	0.796845
2390	0.931373	0.959184	0.647059	0.888889	0.887029	0.83918
2400	0.872549	0.918367	0.647059	0.907407	0.857741	0.798315
2410	0.882353	0.938776	0.705882	0.907407	0.874477	0.822666
2420	0.892157	0.959184	0.764706	0.962963	0.903766	0.864299
2430	0.882353	0.959184	0.705882	0.907407	0.878661	0.828525
2440	0.931373	0.959184	0.705882	0.925926	0.903766	0.863001
2450	0.921569	0.938776	0.558824	0.851852	0.857741	0.796979
2460	0.862745	0.938776	0.705882	0.925926	0.870293	0.817144
2470	0.901961	0.959184	0.647059	0.925926	0.882845	0.833363
2480	0.901961	0.979592	0.705882	0.907407	0.891213	0.846126
2490	0.95098	0.959184	0.588235	0.944444	0.899582	0.857331
2500	0.941176	0.959184	0.705882	0.962963	0.916318	0.880768
2510	0.931373	0.897959	0.676471	0.925926	0.887029	0.838914
2520	0.901961	0.918367	0.676471	0.925926	0.878661	0.827506
2530	0.892157	0.938776	0.617647	0.87037	0.857741	0.797534
2540	0.901961	0.938776	0.676471	0.907407	0.878661	0.827532
2550	0.911765	0.938776	0.705882	0.907407	0.887029	0.839545
2560	0.882353	0.918367	0.647059	0.87037	0.853556	0.791916
2570	0.872549	0.938776	0.705882	0.944444	0.878661	0.828985
2580	0.872549	0.979592	0.647059	0.925926	0.874477	0.822259
2590	0.901961	0.979592	0.705882	0.888889	0.887029	0.839794
2600	0.931373	0.938776	0.676471	0.907407	0.891213	0.845048
2610	0.901961	0.938776	0.647059	0.925926	0.878661	0.826977
2620	0.901961	0.938776	0.705882	0.944444	0.891213	0.845429
2630	0.892157	0.938776	0.647059	0.888889	0.866109	0.809797
2640	0.882353	0.918367	0.529412	0.907407	0.845188	0.779239
2650	0.892157	0.877551	0.588235	0.925926	0.853556	0.791387
2660	0.911765	0.938776	0.558824	0.925926	0.870293	0.814796
2670	0.95098	0.979592	0.617647	0.907407	0.899582	0.857332
2680	0.892157	0.938776	0.588235	0.925926	0.866109	0.80933
2690	0.921569	0.918367	0.617647	0.907407	0.874477	0.820809
2700	0.941176	0.918367	0.647059	0.925926	0.891213	0.844898
2710	0.852941	0.938776	0.705882	0.907407	0.861925	0.806568
2720	0.941176	0.938776	0.647059	0.907407	0.891213	0.844866
2730	0.921569	0.938776	0.676471	0.907407	0.887029	0.83909
2740	0.882353	0.979592	0.588235	0.907407	0.866109	0.809653
2750	0.892157	0.918367	0.588235	0.925926	0.861925	0.80314
2760	0.852941	0.918367	0.764706	0.888889	0.861925	0.807563
2770	0.892157	0.938776	0.617647	0.925926	0.870293	0.815403
2780	0.921569	0.959184	0.852941	0.907407	0.916318	0.882148
2790	0.892157	0.938776	0.676471	0.925926	0.878661	0.827944
2800	0.921569	0.938776	0.558824	0.833333	0.853556	0.790853
2810	0.901961	0.938776	0.617647	0.907407	0.870293	0.815174
2820	0.852941	0.897959	0.647059	0.925926	0.849372	0.788012
2830	0.941176	0.979592	0.617647	0.944444	0.903766	0.863101
2840	0.872549	0.897959	0.617647	0.851852	0.83682	0.768581
2850	0.882353	0.918367	0.735294	0.907407	0.874477	0.823498
2860	0.833333	0.959184	0.676471	0.925926	0.857741	0.800845
2870	0.882353	0.897959	0.558824	0.944444	0.853556	0.790938
2880	0.872549	0.938776	0.794118	0.907407	0.882845	0.835797
2890	0.882353	0.959184	0.617647	0.925926	0.870293	0.815598
2900	0.921569	0.959184	0.617647	0.907407	0.882845	0.833016
2910	0.882353	0.918367	0.647059	0.944444	0.870293	0.815898
2920	0.911765	0.938776	0.588235	0.944444	0.878661	0.826766
2930	0.941176	0.938776	0.882353	0.888889	0.920502	0.888319
2940	0.892157	0.959184	0.676471	0.888889	0.874477	0.822303
2950	0.921569	0.938776	0.617647	0.925926	0.882845	0.832888
2960	0.872549	0.959184	0.735294	0.925926	0.882845	0.834969
2970	0.901961	0.959184	0.823529	0.925926	0.90795	0.870452
2980	0.901961	0.959184	0.647059	0.907407	0.878661	0.82751
2990	0.882353	0.959184	0.735294	0.925926	0.887029	0.840721
3000	0.872549	0.918367	0.647059	0.907407	0.857741	0.798362
3010	0.901961	0.959184	0.764706	0.888889	0.891213	0.846303
3020	0.931373	0.918367	0.617647	0.888889	0.874477	0.820893
3030	0.872549	0.918367	0.647059	0.907407	0.857741	0.79804
3040	0.872549	0.959184	0.617647	0.962963	0.874477	0.821791
3050	0.882353	0.918367	0.558824	0.87037	0.841004	0.77282
3060	0.911765	0.959184	0.647059	0.925926	0.887029	0.838957
3070	0.921569	0.959184	0.617647	0.888889	0.878661	0.82711
3080	0.911765	0.938776	0.735294	0.888889	0.887029	0.840183
3090	0.901961	0.836735	0.617647	0.907407	0.849372	0.785688
3100	0.882353	0.959184	0.617647	0.87037	0.857741	0.798054
3110	0.921569	0.938776	0.705882	0.87037	0.882845	0.833367
3120	0.931373	0.979592	0.558824	0.925926	0.887029	0.839211
3130	0.892157	0.979592	0.617647	0.907407	0.874477	0.821814
3140	0.931373	0.938776	0.705882	0.907407	0.895397	0.851023
3150	0.872549	0.938776	0.558824	0.925926	0.853556	0.791567
3160	0.882353	0.938776	0.705882	0.888889	0.870293	0.816742
3170	0.862745	0.959184	0.676471	0.925926	0.870293	0.816577
3180	0.95098	0.959184	0.705882	0.833333	0.891213	0.845454
3190	0.941176	0.918367	0.647059	0.907407	0.887029	0.83881
3200	0.872549	0.938776	0.647059	0.907407	0.861925	0.804771
3210	0.921569	0.938776	0.705882	0.907407	0.891213	0.845337
3220	0.921569	0.938776	0.676471	0.944444	0.895397	0.851007
3230	0.921569	0.918367	0.735294	0.925926	0.895397	0.851436
3240	0.892157	0.959184	0.676471	0.833333	0.861925	0.804452
3250	0.901961	0.918367	0.617647	0.907407	0.866109	0.809164
3260	0.892157	0.918367	0.705882	0.925926	0.878661	0.827659
3270	0.852941	0.959184	0.647059	0.907407	0.857741	0.79954
3280	0.901961	0.959184	0.617647	0.833333	0.857741	0.79751
3290	0.911765	0.979592	0.617647	0.907407	0.882845	0.833187
3300	0.892157	0.938776	0.764706	0.888889	0.882845	0.835168
3310	0.852941	0.959184	0.558824	0.907407	0.845188	0.780565
3320	0.911765	0.918367	0.647059	0.925926	0.878661	0.827406
3330	0.931373	0.959184	0.794118	0.907407	0.912134	0.87547
3340	0.901961	0.938776	0.558824	0.944444	0.870293	0.814917
3350	0.882353	0.938776	0.617647	0.962963	0.874477	0.821387
3360	0.911765	0.959184	0.617647	0.888889	0.874477	0.821186
3370	0.852941	0.959184	0.617647	0.944444	0.861925	0.804809
3380	0.892157	0.918367	0.558824	0.888889	0.849372	0.785207
3390	0.911765	0.979592	0.558824	0.925926	0.878661	0.827063
3400	0.960784	0.938776	0.617647	0.925926	0.899582	0.8571
3410	0.921569	0.959184	0.647059	0.87037	0.878661	0.827417
3420	0.911765	0.938776	0.529412	0.925926	0.866109	0.808763
3430	0.921569	0.938776	0.705882	0.925926	0.895397	0.851068
3440	0.872549	0.938776	0.647059	0.907407	0.861925	0.804678
3450	0.901961	0.918367	0.617647	0.907407	0.866109	0.809588
3460	0.892157	0.938776	0.647059	0.925926	0.874477	0.82157
3470	0.921569	0.979592	0.794118	0.907407	0.912134	0.875677
3480	0.931373	0.897959	0.5	0.925926	0.861925	0.802647
3490	0.941176	0.918367	0.647059	0.888889	0.882845	0.832904
3500	0.862745	0.959184	0.676471	0.944444	0.874477	0.822883
3510	0.911765	0.897959	0.705882	0.87037	0.870293	0.815778
3520	0.882353	0.877551	0.647059	0.87037	0.845188	0.779346
3530	0.901961	0.918367	0.588235	0.925926	0.866109	0.809071
3540	0.911765	0.897959	0.705882	0.907407	0.878661	0.827449
3550	0.892157	0.897959	0.617647	0.925926	0.861925	0.803439
3560	0.882353	0.959184	0.617647	0.962963	0.878661	0.827321
3570	0.921569	0.918367	0.705882	0.888889	0.882845	0.833386
3580	0.941176	0.938776	0.617647	0.907407	0.887029	0.838805
3590	0.892157	0.938776	0.588235	0.944444	0.870293	0.815021
3600	0.921569	0.979592	0.647059	0.925926	0.895397	0.851222
3610	0.921569	0.959184	0.647059	0.925926	0.891213	0.845024
3620	0.862745	0.938776	0.705882	0.888889	0.861925	0.806312
3630	0.911765	0.938776	0.676471	0.925926	0.887029	0.839151
3640	0.901961	0.959184	0.588235	0.87037	0.861925	0.803449
3650	0.901961	0.959184	0.588235	0.907407	0.870293	0.815189
3660	0.892157	0.959184	0.705882	0.925926	0.887029	0.839648
3670	0.872549	0.918367	0.735294	0.907407	0.870293	0.816535
3680	0.892157	0.959184	0.647059	0.907407	0.874477	0.821858
3690	0.872549	0.897959	0.705882	0.925926	0.866109	0.811034
3700	0.911765	0.938776	0.705882	0.907407	0.887029	0.839687
3710	0.892157	0.938776	0.705882	0.907407	0.878661	0.828466
3720	0.892157	0.959184	0.588235	0.888889	0.861925	0.803584
3730	0.852941	0.959184	0.647059	0.925926	0.861925	0.805204
3740	0.892157	0.959184	0.588235	0.962963	0.878661	0.827318
3750	0.892157	0.959184	0.705882	0.925926	0.887029	0.839947
3760	0.872549	0.938776	0.676471	0.925926	0.870293	0.816681
3770	0.892157	0.959184	0.764706	0.925926	0.895397	0.852519
3780	0.872549	0.938776	0.852941	0.925926	0.895397	0.854746
3790	0.921569	0.897959	0.647059	0.907407	0.874477	0.820811
3800	0.843137	0.959184	0.588235	0.925926	0.849372	0.787237
3810	0.960784	0.959184	0.617647	0.925926	0.903766	0.863315
3820	0.960784	0.938776	0.705882	0.888889	0.903766	0.863003
3830	0.843137	0.938776	0.647059	0.888889	0.845188	0.782659
3840	0.931373	0.959184	0.647059	0.907407	0.891213	0.845149
3850	0.892157	0.938776	0.647059	0.907407	0.870293	0.815625
3860	0.941176	0.959184	0.558824	0.944444	0.891213	0.845104
3870	0.911765	0.959184	0.794118	0.925926	0.90795	0.869997
3880	0.872549	0.938776	0.647059	0.944444	0.870293	0.81601
3890	0.931373	0.918367	0.588235	0.925926	0.878661	0.826756
3900	0.872549	0.938776	0.647059	0.925926	0.866109	0.810229
3910	0.852941	0.938776	0.705882	0.925926	0.866109	0.813379
3920	0.882353	0.938776	0.676471	0.944444	0.878661	0.827944
3930	0.862745	0.959184	0.588235	0.925926	0.857741	0.797815
3940	0.921569	0.938776	0.705882	0.925926	0.895397	0.851195
3950	0.892157	0.897959	0.676471	0.851852	0.853556	0.791384
3960	0.882353	0.897959	0.852941	0.907407	0.887029	0.843109
3970	0.901961	0.979592	0.676471	0.907407	0.887029	0.839652
3980	0.931373	0.959184	0.676471	0.888889	0.891213	0.845186
3990	0.901961	0.918367	0.617647	0.907407	0.866109	0.8094
4000	0.862745	0.918367	0.617647	0.888889	0.845188	0.780767
4010	0.901961	0.959184	0.735294	0.888889	0.887029	0.840103
4020	0.911765	0.938776	0.705882	0.925926	0.891213	0.845274
4030	0.901961	0.897959	0.647059	0.925926	0.870293	0.815377
4040	0.921569	0.897959	0.588235	0.944444	0.874477	0.820767
4050	0.833333	0.979592	0.558824	0.925926	0.845188	0.781219
4060	0.901961	0.918367	0.647059	0.925926	0.874477	0.821387
4070	0.901961	0.938776	0.617647	0.925926	0.874477	0.8211
4080	0.931373	0.938776	0.647059	0.907407	0.887029	0.839006
4090	0.911765	0.959184	0.676471	0.907407	0.887029	0.839421
4100	0.901961	0.938776	0.558824	0.907407	0.861925	0.803041
4110	0.901961	0.938776	0.647059	0.925926	0.878661	0.827201
4120	0.862745	0.897959	0.676471	0.888889	0.849372	0.788352
4130	0.872549	0.979592	0.705882	0.87037	0.870293	0.817251
4140	0.931373	0.938776	0.588235	0.925926	0.882845	0.832836
4150	0.921569	0.918367	0.558824	0.925926	0.870293	0.814796
4160	0.892157	0.959184	0.647059	0.962963	0.887029	0.839386
4170	0.852941	0.918367	0.617647	0.925926	0.849372	0.787552
4180	0.95098	0.979592	0.647059	0.907407	0.903766	0.863157
4190	0.941176	0.959184	0.705882	0.907407	0.903766	0.863027
4200	0.862745	0.938776	0.588235	0.925926	0.853556	0.792188
4210	0.892157	0.918367	0.617647	0.925926	0.866109	0.80933
4220	0.872549	0.897959	0.705882	0.925926	0.866109	0.81099
4230	0.862745	0.979592	0.529412	0.944444	0.857741	0.797526
4240	0.901961	0.938776	0.617647	0.907407	0.870293	0.815123
4250	0.862745	0.918367	0.705882	0.888889	0.857741	0.800419
4260	0.911765	0.938776	0.794118	0.907407	0.899582	0.858208
4270	0.862745	0.938776	0.529412	0.888889	0.83682	0.768095
4280	0.901961	0.897959	0.794118	0.87037	0.878661	0.829673
4290	0.872549	0.959184	0.735294	0.87037	0.870293	0.817904
4300	0.901961	0.938776	0.647059	0.925926	0.878661	0.827321
4310	0.872549	0.918367	0.735294	0.888889	0.866109	0.811856
4320	0.931373	0.877551	0.647059	0.888889	0.870293	0.814742
4330	0.901961	0.938776	0.676471	0.907407	0.878661	0.827757
4340	0.882353	0.877551	0.676471	0.925926	0.861925	0.804247
4350	0.911765	0.938776	0.676471	0.907407	0.882845	0.833261
4360	0.882353	0.959184	0.647059	0.925926	0.874477	0.82145
4370	0.882353	0.897959	0.764706	0.907407	0.874477	0.82331
4380	0.882353	0.938776	0.617647	0.944444	0.870293	0.815699
4390	0.892157	0.938776	0.705882	0.925926	0.882845	0.834045
4400	0.882353	0.918367	0.647059	0.87037	0.853556	0.791523
4410	0.882353	0.918367	0.705882	0.907407	0.870293	0.816459
4420	0.901961	0.938776	0.676471	0.888889	0.874477	0.821982
4430	0.892157	0.959184	0.705882	0.907407	0.882845	0.833983
4440	0.872549	0.918367	0.617647	0.925926	0.857741	0.798497
4450	0.901961	0.938776	0.588235	0.907407	0.866109	0.809211
4460	0.862745	0.959184	0.705882	0.87037	0.861925	0.806279
4470	0.931373	0.959184	0.735294	0.888889	0.899582	0.857291
4480	0.862745	0.938776	0.735294	0.907407	0.870293	0.817487
4490	0.843137	0.938776	0.617647	0.888889	0.841004	0.775263
4500	0.901961	0.938776	0.705882	0.907407	0.882845	0.833983
4510	0.892157	0.959184	0.647059	0.87037	0.866109	0.809478
4520	0.852941	0.959184	0.617647	0.944444	0.861925	0.804363
4530	0.901961	0.938776	0.676471	0.925926	0.882845	0.833599
4540	0.882353	0.918367	0.735294	0.907407	0.874477	0.823161
4550	0.921569	0.938776	0.735294	0.925926	0.899582	0.857434
4560	0.941176	0.918367	0.676471	0.907407	0.891213	0.844891
4570	0.941176	0.938776	0.735294	0.907407	0.903766	0.863104
4580	0.823529	0.938776	0.617647	0.888889	0.832636	0.764461
4590	0.921569	0.938776	0.764706	0.925926	0.903766	0.863378
4600	0.882353	0.938776	0.705882	0.944444	0.882845	0.834307
4610	0.911765	0.938776	0.705882	0.888889	0.882845	0.833386
4620	0.931373	0.938776	0.794118	0.888889	0.903766	0.863601
4630	0.901961	0.938776	0.735294	0.944444	0.895397	0.851626
4640	0.872549	0.979592	0.529412	0.907407	0.853556	0.791423
4650	0.901961	0.938776	0.705882	0.925926	0.887029	0.839604
4660	0.892157	0.897959	0.676471	0.925926	0.870293	0.815295
4670	0.901961	0.938776	0.647059	0.888889	0.870293	0.815545
4680	0.921569	0.959184	0.529412	0.888889	0.866109	0.808897
4690	0.872549	0.938776	0.705882	0.888889	0.866109	0.811705
4700	0.901961	0.938776	0.647059	0.944444	0.882845	0.83324
4710	0.882353	0.938776	0.647059	0.907407	0.866109	0.809847
4720	0.911765	0.959184	0.735294	0.87037	0.887029	0.840262
4730	0.911765	0.959184	0.588235	0.87037	0.866109	0.809105
4740	0.872549	0.938776	0.588235	0.907407	0.853556	0.792142
4750	0.921569	0.938776	0.794118	0.888889	0.899582	0.857653
4760	0.843137	0.938776	0.764706	0.888889	0.861925	0.808085
4770	0.941176	0.938776	0.647059	0.925926	0.895397	0.850881
4780	0.911765	0.938776	0.705882	0.944444	0.895397	0.851626
4790	0.892157	0.959184	0.558824	0.888889	0.857741	0.797401
4800	0.911765	0.959184	0.588235	0.944444	0.882845	0.832851
4810	0.862745	0.938776	0.735294	0.87037	0.861925	0.806864
4820	0.892157	0.938776	0.676471	0.981481	0.891213	0.84541
4830	0.911765	0.918367	0.647059	0.907407	0.874477	0.821342
4840	0.882353	0.938776	0.558824	0.888889	0.849372	0.785324
4850	0.960784	0.918367	0.529412	0.907407	0.878661	0.827576
4860	0.931373	0.938776	0.676471	0.907407	0.891213	0.845048
4870	0.931373	0.938776	0.735294	0.907407	0.899582	0.857259
4880	0.872549	0.979592	0.735294	0.907407	0.882845	0.835425
4890	0.941176	0.959184	0.647059	0.888889	0.891213	0.845006
4900	0.862745	0.918367	0.5	0.907407	0.832636	0.76139
4910	0.882353	0.959184	0.558824	0.888889	0.853556	0.791194
4920	0.911765	0.959184	0.558824	0.888889	0.866109	0.809035
4930	0.872549	0.897959	0.617647	0.925926	0.853556	0.792058
4940	0.862745	0.938776	0.617647	0.87037	0.845188	0.780707
4950	0.892157	0.938776	0.558824	0.925926	0.861925	0.803129
4960	0.882353	0.938776	0.558824	0.907407	0.853556	0.791523
4970	0.911765	0.938776	0.705882	0.87037	0.878661	0.827908
4980	0.872549	0.938776	0.764706	0.907407	0.878661	0.829797
4990	0.901961	0.959184	0.647059	0.907407	0.878661	0.827451
5000	0.872549	0.938776	0.647059	0.907407	0.861925	0.804771
5010	0.862745	0.959184	0.676471	0.907407	0.866109	0.810748
5020	0.931373	0.959184	0.647059	0.944444	0.899582	0.856866
5030	0.882353	0.959184	0.705882	0.907407	0.878661	0.828691
5040	0.892157	0.959184	0.647059	0.925926	0.878661	0.827654
5050	0.901961	0.918367	0.676471	0.925926	0.878661	0.827406
5060	0.872549	0.959184	0.705882	0.925926	0.878661	0.828963
5070	0.911765	0.959184	0.558824	0.925926	0.874477	0.820931
5080	0.882353	0.959184	0.705882	0.925926	0.882845	0.834203
5090	0.901961	0.959184	0.588235	0.925926	0.874477	0.821057
5100	0.892157	0.979592	0.617647	0.888889	0.870293	0.815572
5110	0.872549	0.938776	0.588235	0.925926	0.857741	0.797806
5120	0.911765	0.918367	0.705882	0.907407	0.882845	0.8333
5130	0.892157	0.938776	0.617647	0.87037	0.857741	0.797791
5140	0.95098	0.959184	0.617647	0.944444	0.903766	0.863067
5150	0.843137	0.959184	0.617647	0.888889	0.845188	0.781439
5160	0.862745	0.959184	0.647059	0.888889	0.857741	0.7984
5170	0.901961	0.938776	0.617647	0.907407	0.870293	0.815378
5180	0.941176	0.959184	0.735294	0.907407	0.90795	0.869133
5190	0.852941	0.959184	0.794118	0.888889	0.874477	0.826076
5200	0.931373	0.959184	0.705882	0.925926	0.903766	0.86301
5210	0.911765	0.959184	0.823529	0.907407	0.90795	0.870523
5220	0.823529	0.918367	0.617647	0.944444	0.841004	0.777528
5230	0.901961	0.979592	0.735294	0.925926	0.899582	0.857842
5240	0.852941	0.918367	0.676471	0.944444	0.861925	0.805197
5250	0.892157	0.979592	0.705882	0.907407	0.887029	0.840193
5260	0.921569	0.918367	0.588235	0.87037	0.861925	0.802991
5270	0.892157	0.959184	0.617647	0.925926	0.874477	0.821379
5280	0.892157	0.959184	0.676471	0.944444	0.887029	0.839676
5290	0.921569	0.959184	0.647059	0.925926	0.891213	0.844973
5300	0.823529	0.918367	0.647059	0.925926	0.841004	0.777448
5310	0.892157	0.938776	0.823529	0.907407	0.895397	0.853044
5320	0.892157	0.918367	0.764706	0.944444	0.891213	0.846569
5330	0.911765	0.938776	0.735294	0.925926	0.895397	0.851573
5340	0.892157	0.938776	0.617647	0.944444	0.874477	0.821171
5350	0.901961	0.918367	0.764706	0.888889	0.882845	0.834281
5360	0.970588	0.959184	0.5	0.833333	0.870293	0.816843
5370	0.931373	0.938776	0.5	0.888889	0.861925	0.803265
5380	0.892157	0.959184	0.735294	0.907407	0.887029	0.840588
5390	0.892157	0.918367	0.676471	0.888889	0.866109	0.810278
5400	0.901961	0.918367	0.617647	0.944444	0.874477	0.820999
5410	0.892157	0.938776	0.617647	0.925926	0.870293	0.815494
5420	0.911765	0.959184	0.676471	0.925926	0.891213	0.845149
5430	0.931373	0.877551	0.647059	0.925926	0.878661	0.826838
5440	0.901961	0.938776	0.647059	0.851852	0.861925	0.803839
5450	0.892157	0.959184	0.676471	0.907407	0.878661	0.827631
5460	0.911765	0.979592	0.588235	0.944444	0.887029	0.83914
5470	0.901961	0.959184	0.647059	0.907407	0.878661	0.82751
5480	0.941176	0.938776	0.705882	0.907407	0.899582	0.856844
5490	0.901961	0.938776	0.676471	0.944444	0.887029	0.839318
5500	0.911765	0.959184	0.617647	0.907407	0.878661	0.827144
5510	0.921569	0.938776	0.823529	0.87037	0.899582	0.857604
5520	0.823529	0.938776	0.617647	0.907407	0.83682	0.770729
5530	0.901961	0.938776	0.705882	0.907407	0.882845	0.833703
5540	0.901961	0.938776	0.617647	0.888889	0.866109	0.809136
5550	0.852941	0.918367	0.705882	0.925926	0.861925	0.805799
5560	0.892157	0.938776	0.676471	0.944444	0.882845	0.834058
5570	0.911765	0.918367	0.5	0.87037	0.845188	0.778607
5580	0.892157	0.979592	0.676471	0.907407	0.882845	0.833704
5590	0.901961	0.959184	0.5	0.944444	0.866109	0.808913
5600	0.931373	0.979592	0.647059	0.907407	0.895397	0.851008
5610	0.921569	0.959184	0.676471	0.925926	0.895397	0.851099
5620	0.882353	0.979592	0.735294	0.907407	0.887029	0.840733
5630	0.931373	0.938776	0.676471	0.925926	0.895397	0.850922
5640	0.901961	0.918367	0.794118	0.907407	0.891213	0.847015
5650	0.921569	0.938776	0.705882	0.925926	0.895397	0.851195
5660	0.921569	0.938776	0.647059	0.888889	0.878661	0.827249
5670	0.892157	0.959184	0.647059	0.907407	0.874477	0.821554
5680	0.901961	0.959184	0.617647	0.907407	0.874477	0.821339
5690	0.960784	0.959184	0.705882	0.944444	0.920502	0.8869
5700	0.901961	0.979592	0.676471	0.907407	0.887029	0.839794
5710	0.911765	0.979592	0.676471	0.925926	0.895397	0.851386
5720	0.872549	0.938776	0.647059	0.888889	0.857741	0.798429
5730	0.921569	0.959184	0.764706	0.944444	0.912134	0.875218
5740	0.931373	0.938776	0.705882	0.907407	0.895397	0.851162
5750	0.901961	0.979592	0.617647	0.907407	0.878661	0.827346
5760	0.862745	0.959184	0.588235	0.87037	0.845188	0.780544
5770	0.941176	0.959184	0.764706	0.888889	0.90795	0.86933
5780	0.862745	0.938776	0.676471	0.833333	0.845188	0.781173
5790	0.931373	0.938776	0.617647	0.925926	0.887029	0.838853
5800	0.882353	0.938776	0.588235	0.907407	0.857741	0.797472
5810	0.882353	0.938776	0.617647	0.907407	0.861925	0.80357
5820	0.901961	0.938776	0.705882	0.907407	0.882845	0.833703
5830	0.882353	0.938776	0.705882	0.888889	0.870293	0.816603
5840	0.911765	0.918367	0.676471	0.87037	0.870293	0.815545
5850	0.901961	0.938776	0.617647	0.888889	0.866109	0.809797
5860	0.931373	0.938776	0.705882	0.944444	0.903766	0.862941
5870	0.921569	0.938776	0.617647	0.87037	0.870293	0.814948
5880	0.960784	0.938776	0.647059	0.944444	0.90795	0.869044
5890	0.901961	0.897959	0.647059	0.907407	0.866109	0.809228
5900	0.862745	0.938776	0.647059	0.907407	0.857741	0.799174
5910	0.872549	0.918367	0.676471	0.888889	0.857741	0.799444
5920	0.901961	0.938776	0.5	0.907407	0.853556	0.790743
5930	0.852941	0.918367	0.588235	0.888889	0.83682	0.768829
5940	0.843137	0.938776	0.705882	0.888889	0.853556	0.795086
5950	0.882353	0.938776	0.676471	0.907407	0.870293	0.816619
5960	0.872549	0.938776	0.529412	0.888889	0.841004	0.77335
5970	0.931373	0.959184	0.735294	0.925926	0.90795	0.869073
5980	0.901961	0.918367	0.617647	0.888889	0.861925	0.803361
5990	0.931373	0.979592	0.617647	0.925926	0.895397	0.851096
6000	0.862745	0.959184	0.558824	0.925926	0.853556	0.791942
6010	0.921569	0.938776	0.676471	0.925926	0.891213	0.845101
6020	0.882353	0.938776	0.5	0.907407	0.845188	0.77885
6030	0.911765	0.918367	0.735294	0.888889	0.882845	0.83365
6040	0.882353	0.938776	0.647059	0.944444	0.874477	0.821774
6050	0.931373	0.918367	0.764706	0.925926	0.903766	0.863028
6060	0.921569	0.938776	0.676471	0.888889	0.882845	0.833221
6070	0.852941	0.979592	0.617647	0.944444	0.866109	0.810656
6080	0.941176	0.938776	0.558824	0.907407	0.878661	0.827011
6090	0.921569	0.918367	0.705882	0.944444	0.895397	0.851151
6100	0.911765	0.959184	0.735294	0.907407	0.895397	0.851697
6110	0.872549	0.938776	0.647059	0.907407	0.861925	0.804771
6120	0.892157	0.918367	0.735294	0.925926	0.882845	0.83448
6130	0.872549	0.959184	0.617647	0.87037	0.853556	0.792431
6140	0.901961	0.959184	0.676471	0.87037	0.874477	0.821894
6150	0.852941	0.959184	0.705882	0.888889	0.861925	0.806484
6160	0.892157	0.959184	0.529412	0.888889	0.853556	0.7912
6170	0.882353	0.938776	0.705882	0.907407	0.874477	0.822947
6180	0.911765	0.938776	0.617647	0.944444	0.882845	0.83285
6190	0.882353	0.938776	0.617647	0.907407	0.861925	0.803719
6200	0.931373	0.918367	0.735294	0.888889	0.891213	0.844904
6210	0.911765	0.877551	0.647059	0.907407	0.866109	0.809252
6220	0.872549	0.959184	0.705882	0.888889	0.870293	0.817429
6230	0.843137	0.938776	0.617647	0.925926	0.849372	0.787651
6240	0.882353	0.959184	0.647059	0.833333	0.853556	0.792228
6250	0.901961	0.959184	0.647059	0.907407	0.878661	0.82751
6260	0.911765	0.918367	0.705882	0.87037	0.874477	0.821913
6270	0.911765	0.959184	0.617647	0.944444	0.887029	0.838967
6280	0.901961	0.979592	0.705882	0.944444	0.899582	0.857498
6290	0.862745	0.938776	0.647059	0.888889	0.853556	0.793375
6300	0.892157	0.959184	0.617647	0.907407	0.870293	0.815598
6310	0.872549	0.959184	0.735294	0.907407	0.878661	0.829776
6320	0.911765	0.959184	0.558824	0.907407	0.870293	0.815052
6330	0.901961	0.959184	0.676471	0.925926	0.887029	0.839446
6340	0.931373	0.897959	0.676471	0.925926	0.887029	0.838989
6350	0.911765	0.938776	0.676471	0.944444	0.891213	0.84528
6360	0.852941	0.938776	0.676471	0.888889	0.853556	0.794144
6370	0.882353	0.938776	0.588235	0.925926	0.861925	0.803871
6380	0.901961	0.918367	0.647059	0.925926	0.874477	0.821171
6390	0.882353	0.938776	0.676471	0.87037	0.861925	0.804854
6400	0.931373	0.959184	0.676471	0.907407	0.895397	0.851007
6410	0.911765	0.938776	0.705882	0.944444	0.895397	0.85108
6420	0.941176	0.959184	0.647059	0.907407	0.895397	0.851007
6430	0.911765	0.938776	0.617647	0.907407	0.874477	0.820979
6440	0.892157	0.959184	0.529412	0.907407	0.857741	0.797024
6450	0.931373	0.918367	0.676471	0.888889	0.882845	0.833221
6460	0.931373	0.979592	0.764706	0.925926	0.916318	0.881246
6470	0.882353	0.938776	0.588235	0.925926	0.861925	0.803582
6480	0.911765	0.918367	0.735294	0.944444	0.895397	0.851357
6490	0.892157	0.959184	0.529412	0.907407	0.857741	0.796862
6500	0.901961	0.938776	0.647059	0.888889	0.870293	0.815451
6510	0.901961	0.959184	0.676471	0.925926	0.887029	0.839446
6520	0.833333	0.938776	0.705882	0.925926	0.857741	0.801367
6530	0.862745	0.938776	0.588235	0.907407	0.849372	0.786324
6540	0.852941	0.959184	0.764706	0.888889	0.870293	0.818804
6550	0.931373	0.959184	0.676471	0.907407	0.895397	0.851055
6560	0.901961	0.918367	0.705882	0.851852	0.866109	0.810317
6570	0.931373	0.938776	0.676471	0.851852	0.878661	0.827266
6580	0.931373	0.959184	0.558824	0.907407	0.878661	0.827006
6590	0.970588	0.938776	0.676471	0.907407	0.90795	0.869275
6600	0.941176	0.959184	0.647059	0.907407	0.895397	0.851096
6610	0.911765	0.938776	0.529412	0.925926	0.866109	0.808933
6620	0.921569	0.918367	0.705882	0.87037	0.878661	0.827417
6630	0.921569	0.959184	0.676471	0.907407	0.891213	0.845198
6640	0.911765	0.959184	0.617647	0.907407	0.878661	0.82704
6650	0.911765	0.959184	0.617647	0.907407	0.878661	0.827173
6660	0.931373	0.938776	0.647059	0.925926	0.891213	0.844963
6670	0.901961	0.959184	0.529412	0.907407	0.861925	0.802951
6680	0.901961	0.918367	0.676471	0.907407	0.874477	0.821579
6690	0.941176	0.959184	0.705882	0.962963	0.916318	0.880801
6700	0.892157	0.959184	0.617647	0.925926	0.874477	0.821259
6710	0.921569	0.959184	0.676471	0.888889	0.887029	0.839359
6720	0.901961	0.959184	0.617647	0.925926	0.878661	0.827283
6730	0.882353	0.938776	0.764706	0.925926	0.887029	0.841324
6740	0.892157	0.938776	0.647059	0.907407	0.870293	0.815915
6750	0.911765	0.918367	0.676471	0.944444	0.887029	0.839198
6760	0.921569	0.938776	0.617647	0.888889	0.874477	0.821125
6770	0.872549	0.918367	0.588235	0.925926	0.853556	0.791567
6780	0.892157	0.959184	0.676471	0.888889	0.874477	0.822303
6790	0.921569	0.918367	0.676471	0.925926	0.887029	0.839483
6800	0.892157	0.938776	0.735294	0.907407	0.882845	0.834617
6810	0.921569	0.938776	0.617647	0.925926	0.882845	0.83294
6820	0.872549	0.918367	0.705882	0.907407	0.866109	0.811498
6830	0.941176	0.959184	0.764706	0.888889	0.90795	0.869347
6840	0.901961	0.897959	0.647059	0.925926	0.870293	0.815362
6850	0.921569	0.918367	0.705882	0.907407	0.887029	0.839272
6860	0.921569	0.938776	0.676471	0.888889	0.882845	0.832912
6870	0.901961	0.918367	0.617647	0.907407	0.866109	0.809084
6880	0.803922	0.897959	0.617647	0.888889	0.8159	0.743269
6890	0.911765	0.938776	0.676471	0.87037	0.874477	0.821447
6900	0.931373	0.918367	0.588235	0.925926	0.878661	0.826779
6910	0.921569	0.918367	0.705882	0.888889	0.882845	0.833221
6920	0.862745	0.959184	0.647059	0.925926	0.866109	0.810812
6930	0.95098	0.959184	0.676471	0.907407	0.903766	0.862878
6940	0.901961	0.918367	0.617647	0.888889	0.861925	0.803451
6950	0.921569	0.938776	0.735294	0.888889	0.891213	0.845516
6960	0.901961	0.897959	0.647059	0.925926	0.870293	0.815201
6970	0.911765	0.938776	0.588235	0.907407	0.870293	0.815013
6980	0.892157	0.918367	0.705882	0.907407	0.874477	0.822542
6990	0.921569	0.918367	0.647059	0.925926	0.882845	0.832912
7000	0.872549	0.918367	0.647059	0.944444	0.866109	0.810567
7010	0.852941	0.959184	0.764706	0.907407	0.874477	0.82453
7020	0.833333	0.959184	0.676471	0.907407	0.853556	0.795375
7030	0.862745	0.979592	0.676471	0.833333	0.853556	0.794182
7040	0.872549	0.938776	0.676471	0.907407	0.866109	0.811269
7050	0.882353	0.938776	0.705882	0.888889	0.870293	0.817286
7060	0.901961	0.979592	0.588235	0.925926	0.878661	0.827081
7070	0.862745	0.897959	0.676471	0.87037	0.845188	0.781988
7080	0.872549	0.959184	0.647059	0.925926	0.870293	0.815859
7090	0.911765	0.959184	0.735294	0.907407	0.895397	0.851789
7100	0.911765	0.938776	0.617647	0.907407	0.874477	0.821149
7110	0.901961	0.918367	0.705882	0.888889	0.874477	0.821982
7120	0.911765	0.918367	0.617647	0.907407	0.870293	0.814944
7130	0.872549	0.938776	0.764706	0.87037	0.870293	0.818804
7140	0.833333	0.938776	0.705882	0.888889	0.849372	0.789812
7150	0.931373	0.918367	0.735294	0.907407	0.895397	0.851023
7160	0.872549	0.959184	0.676471	0.907407	0.870293	0.816854
7170	0.901961	0.959184	0.647059	0.888889	0.874477	0.821633
7180	0.872549	0.959184	0.647059	0.907407	0.866109	0.810604
7190	0.882353	0.959184	0.5	0.925926	0.853556	0.791116
7200	0.892157	0.959184	0.617647	0.888889	0.866109	0.809551
7210	0.921569	0.959184	0.735294	0.888889	0.895397	0.851649
7220	0.901961	0.918367	0.588235	0.888889	0.857741	0.797173
7230	0.892157	0.938776	0.823529	0.925926	0.899582	0.859123
7240	0.823529	0.877551	0.617647	0.907407	0.824268	0.752655
7250	0.892157	0.938776	0.676471	0.888889	0.870293	0.81575
7260	0.901961	0.918367	0.705882	0.907407	0.878661	0.8277
7270	0.911765	0.938776	0.617647	0.888889	0.870293	0.815305
7280	0.813725	0.979592	0.647059	0.907407	0.845188	0.783331
7290	0.882353	0.938776	0.647059	0.907407	0.866109	0.809921
7300	0.882353	0.918367	0.617647	0.851852	0.845188	0.780318
7310	0.872549	0.877551	0.617647	0.888889	0.841004	0.774168
7320	0.911765	0.959184	0.647059	0.907407	0.882845	0.833272
7330	0.882353	0.918367	0.764706	0.87037	0.870293	0.817904
7340	0.852941	0.877551	0.705882	0.888889	0.845188	0.78277
7350	0.872549	0.938776	0.764706	0.925926	0.882845	0.835301
7360	0.862745	0.959184	0.676471	0.925926	0.870293	0.816854
7370	0.941176	0.938776	0.588235	0.907407	0.882845	0.833049
7380	0.872549	0.918367	0.617647	0.907407	0.853556	0.792331
7390	0.892157	0.938776	0.676471	0.907407	0.874477	0.822113
7400	0.882353	0.918367	0.558824	0.907407	0.849372	0.7853
7410	0.911765	0.938776	0.617647	0.87037	0.866109	0.809478
7420	0.852941	0.938776	0.676471	0.925926	0.861925	0.806311
7430	0.892157	0.938776	0.617647	0.87037	0.857741	0.797776
7440	0.872549	0.918367	0.705882	0.87037	0.857741	0.799845
7450	0.862745	0.918367	0.588235	0.944444	0.853556	0.792722
7460	0.911765	0.918367	0.764706	0.888889	0.887029	0.840096
7470	0.862745	0.938776	0.764706	0.907407	0.874477	0.82453
7480	0.931373	0.938776	0.647059	0.907407	0.887029	0.839006
7490	0.882353	0.979592	0.676471	0.907407	0.878661	0.82819
7500	0.872549	0.897959	0.735294	0.907407	0.866109	0.811498
7510	0.852941	0.897959	0.735294	0.888889	0.853556	0.795787
7520	0.882353	0.959184	0.588235	0.925926	0.866109	0.809528
7530	0.901961	0.918367	0.735294	0.888889	0.878661	0.828592
7540	0.833333	0.918367	0.558824	0.907407	0.828452	0.757888
7550	0.901961	0.938776	0.705882	0.888889	0.878661	0.827925
7560	0.901961	0.959184	0.676471	0.888889	0.878661	0.827902
7570	0.911765	0.938776	0.588235	0.87037	0.861925	0.803313
7580	0.892157	0.897959	0.617647	0.851852	0.845188	0.780901
7590	0.852941	0.959184	0.852941	0.925926	0.891213	0.851143
7600	0.862745	0.959184	0.617647	0.925926	0.861925	0.804501
7610	0.901961	0.938776	0.588235	0.87037	0.857741	0.797534
7620	0.833333	0.938776	0.735294	0.907407	0.857741	0.802888
7630	0.872549	0.938776	0.647059	0.925926	0.866109	0.810242
7640	0.872549	0.959184	0.647059	0.87037	0.857741	0.79923
7650	0.960784	0.959184	0.764706	0.925926	0.924686	0.892908
7660	0.852941	0.938776	0.617647	0.888889	0.845188	0.78167
7670	0.833333	0.918367	0.705882	0.888889	0.845188	0.783808
7680	0.882353	0.938776	0.529412	0.907407	0.849372	0.785164
7690	0.911765	0.918367	0.676471	0.907407	0.878661	0.827349
7700	0.892157	0.918367	0.735294	0.944444	0.887029	0.840067
7710	0.892157	0.938776	0.676471	0.907407	0.874477	0.822113
7720	0.813725	0.918367	0.735294	0.907407	0.845188	0.786301
7730	0.882353	0.959184	0.705882	0.907407	0.878661	0.828525
7740	0.833333	0.938776	0.588235	0.907407	0.83682	0.770099
7750	0.901961	0.938776	0.588235	0.833333	0.849372	0.785525
7760	0.901961	0.918367	0.617647	0.907407	0.866109	0.809415
7770	0.862745	0.959184	0.558824	0.907407	0.849372	0.786119
7780	0.901961	0.959184	0.647059	0.925926	0.882845	0.833601
7790	0.892157	0.918367	0.617647	0.907407	0.861925	0.803451
7800	0.882353	0.918367	0.588235	0.925926	0.857741	0.797526
7810	0.823529	0.938776	0.735294	0.888889	0.849372	0.792157
7820	0.892157	0.979592	0.647059	0.907407	0.878661	0.827795
7830	0.882353	0.897959	0.705882	0.907407	0.866109	0.810839
7840	0.892157	0.918367	0.676471	0.907407	0.870293	0.816246
7850	0.872549	0.938776	0.676471	0.888889	0.861925	0.80546
7860	0.882353	0.959184	0.764706	0.87037	0.878661	0.829355
7870	0.901961	0.897959	0.588235	0.907407	0.857741	0.797367
7880	0.901961	0.918367	0.794118	0.907407	0.891213	0.846791
7890	0.911765	0.938776	0.588235	0.888889	0.866109	0.809152
7900	0.921569	0.877551	0.705882	0.888889	0.874477	0.821664
7910	0.892157	0.959184	0.588235	0.87037	0.857741	0.797776
7920	0.892157	0.938776	0.764706	0.907407	0.887029	0.840814
7930	0.901961	0.918367	0.676471	0.944444	0.882845	0.833756
7940	0.882353	0.959184	0.735294	0.907407	0.882845	0.835425
7950	0.921569	0.959184	0.558824	0.888889	0.870293	0.815048
7960	0.813725	0.959184	0.588235	0.888889	0.828452	0.759588
7970	0.911765	0.938776	0.647059	0.925926	0.882845	0.833168
7980	0.911765	0.938776	0.794118	0.888889	0.895397	0.852527
7990	0.882353	0.918367	0.617647	0.87037	0.849372	0.786026
8000	0.833333	0.959184	0.558824	0.87037	0.828452	0.758173
8010	0.901961	0.918367	0.558824	0.907407	0.857741	0.79697
8020	0.921569	0.897959	0.735294	0.888889	0.882845	0.833661
8030	0.960784	0.938776	0.558824	0.907407	0.887029	0.839413
8040	0.803922	0.959184	0.588235	0.944444	0.83682	0.771313
8050	0.843137	0.897959	0.617647	0.888889	0.832636	0.764254
8060	0.833333	0.938776	0.794118	0.907407	0.866109	0.815321
8070	0.892157	0.938776	0.647059	0.888889	0.866109	0.810096
8080	0.911765	0.918367	0.676471	0.907407	0.878661	0.827506
8090	0.911765	0.897959	0.735294	0.907407	0.882845	0.833661
8100	0.872549	0.918367	0.647059	0.888889	0.853556	0.792734
8110	0.843137	0.938776	0.676471	0.87037	0.845188	0.78347
8120	0.911765	0.918367	0.647059	0.87037	0.866109	0.809478
8130	0.872549	0.938776	0.735294	0.907407	0.874477	0.823731
8140	0.892157	0.918367	0.647059	0.925926	0.870293	0.815494
8150	0.862745	0.959184	0.676471	0.907407	0.866109	0.811594
8160	0.892157	0.918367	0.617647	0.925926	0.866109	0.809301
8170	0.901961	0.959184	0.617647	0.925926	0.878661	0.827283
8180	0.882353	0.897959	0.705882	0.888889	0.861925	0.805458
8190	0.892157	0.918367	0.735294	0.907407	0.878661	0.828466
8200	0.833333	0.979592	0.588235	0.87037	0.83682	0.770422
8210	0.872549	0.959184	0.676471	0.888889	0.866109	0.81115
8220	0.901961	0.938776	0.735294	0.907407	0.887029	0.840183
8230	0.872549	0.938776	0.676471	0.888889	0.861925	0.804822
8240	0.862745	0.959184	0.735294	0.87037	0.866109	0.812915
8250	0.931373	0.918367	0.647059	0.907407	0.882845	0.832969
8260	0.931373	0.938776	0.676471	0.925926	0.895397	0.850998
8270	0.872549	0.938776	0.705882	0.888889	0.866109	0.811705
8280	0.872549	0.979592	0.558824	0.925926	0.861925	0.803598
8290	0.901961	0.938776	0.676471	0.925926	0.882845	0.833599
8300	0.901961	0.938776	0.647059	0.907407	0.874477	0.821339
8310	0.862745	0.938776	0.588235	0.907407	0.849372	0.7865
8320	0.911765	0.938776	0.705882	0.907407	0.887029	0.839648
8330	0.901961	0.959184	0.588235	0.925926	0.874477	0.821181
8340	0.882353	0.918367	0.647059	0.907407	0.861925	0.803871
8350	0.911765	0.959184	0.705882	0.907407	0.891213	0.845523
8360	0.892157	0.918367	0.647059	0.907407	0.866109	0.809817
8370	0.852941	0.959184	0.588235	0.907407	0.849372	0.786841
8380	0.852941	0.918367	0.5	0.907407	0.828452	0.75574
8390	0.941176	0.979592	0.794118	0.907407	0.920502	0.887305
8400	0.882353	0.938776	0.705882	0.907407	0.874477	0.822455
8410	0.872549	0.959184	0.764706	0.907407	0.882845	0.835895
8420	0.882353	0.979592	0.705882	0.925926	0.887029	0.840532
8430	0.872549	0.918367	0.764706	0.888889	0.870293	0.818838
8440	0.882353	0.938776	0.647059	0.888889	0.861925	0.804451
8450	0.941176	0.918367	0.617647	0.907407	0.882845	0.832929
8460	0.892157	0.938776	0.764706	0.907407	0.887029	0.840814
8470	0.862745	0.959184	0.676471	0.87037	0.857741	0.799779
8480	0.892157	0.918367	0.647059	0.888889	0.861925	0.804113
8490	0.892157	0.918367	0.764706	0.888889	0.878661	0.829111
8500	0.862745	0.938776	0.705882	0.87037	0.857741	0.800415
8510	0.852941	0.918367	0.705882	0.907407	0.857741	0.800033
8520	0.882353	0.938776	0.794118	0.888889	0.882845	0.836292
8530	0.911765	0.938776	0.705882	0.907407	0.887029	0.839563
8540	0.872549	0.959184	0.647059	0.888889	0.861925	0.804741
8550	0.852941	0.979592	0.676471	0.907407	0.866109	0.811751
8560	0.901961	0.897959	0.647059	0.833333	0.849372	0.785916
8570	0.892157	0.938776	0.588235	0.907407	0.861925	0.803439
8580	0.862745	0.938776	0.676471	0.851852	0.849372	0.786928
8590	0.892157	0.897959	0.588235	0.907407	0.853556	0.791388
8600	0.882353	0.918367	0.705882	0.925926	0.874477	0.822736
8610	0.823529	0.959184	0.676471	0.888889	0.845188	0.783611
8620	0.892157	0.938776	0.764706	0.925926	0.891213	0.846323
8630	0.892157	0.918367	0.705882	0.907407	0.874477	0.822179
8640	0.892157	0.959184	0.617647	0.888889	0.866109	0.809818
8650	0.921569	0.938776	0.764706	0.907407	0.899582	0.857485
8660	0.872549	0.918367	0.558824	0.907407	0.845188	0.779595
8670	0.892157	0.918367	0.705882	0.907407	0.874477	0.822179
8680	0.872549	0.918367	0.558824	0.925926	0.849372	0.785714
8690	0.892157	0.938776	0.588235	0.907407	0.861925	0.803503
8700	0.862745	0.959184	0.823529	0.851852	0.874477	0.825045
8710	0.843137	0.938776	0.735294	0.851852	0.849372	0.789695
8720	0.882353	0.938776	0.676471	0.888889	0.866109	0.810211
8730	0.892157	0.959184	0.588235	0.87037	0.857741	0.79754
8740	0.843137	0.938776	0.588235	0.888889	0.83682	0.769841
8750	0.901961	0.938776	0.647059	0.925926	0.878661	0.827221
8760	0.872549	0.938776	0.529412	0.907407	0.845188	0.779573
8770	0.901961	0.897959	0.617647	0.925926	0.866109	0.808885
8780	0.911765	0.979592	0.705882	0.925926	0.899582	0.857322
8790	0.882353	0.959184	0.617647	0.888889	0.861925	0.80412
8800	0.843137	0.979592	0.617647	0.925926	0.857741	0.799341
8810	0.901961	0.959184	0.588235	0.888889	0.866109	0.809324
8820	0.872549	0.938776	0.617647	0.944444	0.866109	0.809972
8830	0.892157	0.897959	0.617647	0.907407	0.857741	0.797165
8840	0.872549	0.938776	0.647059	0.907407	0.861925	0.804678
8850	0.882353	0.918367	0.676471	0.907407	0.866109	0.810313
8860	0.872549	0.959184	0.705882	0.907407	0.874477	0.822839
8870	0.892157	0.938776	0.676471	0.907407	0.874477	0.822113
8880	0.901961	0.918367	0.764706	0.907407	0.887029	0.840183
8890	0.872549	0.918367	0.558824	0.907407	0.845188	0.779325
8900	0.901961	0.959184	0.676471	0.888889	0.878661	0.827902
8910	0.852941	0.938776	0.617647	0.888889	0.845188	0.781425
8920	0.921569	0.959184	0.794118	0.907407	0.90795	0.869769
8930	0.852941	0.959184	0.647059	0.888889	0.853556	0.793871
8940	0.872549	0.938776	0.705882	0.907407	0.870293	0.817357
8950	0.872549	0.959184	0.558824	0.907407	0.853556	0.791777
8960	0.872549	0.979592	0.764706	0.907407	0.887029	0.84107
8970	0.843137	0.918367	0.735294	0.888889	0.853556	0.795907
8980	0.843137	0.979592	0.705882	0.907407	0.866109	0.812871
8990	0.862745	0.918367	0.558824	0.925926	0.845188	0.779467
9000	0.872549	0.918367	0.705882	0.925926	0.870293	0.816819
9010	0.911765	0.918367	0.588235	0.907407	0.866109	0.809139
9020	0.921569	0.918367	0.852941	0.925926	0.912134	0.875855
9030	0.852941	0.938776	0.647059	0.907407	0.853556	0.793728
9040	0.872549	0.918367	0.588235	0.907407	0.849372	0.785723
9050	0.901961	0.938776	0.647059	0.925926	0.878661	0.827585
9060	0.921569	0.959184	0.676471	0.888889	0.887029	0.839384
9070	0.872549	0.938776	0.794118	0.925926	0.887029	0.841663
9080	0.892157	0.918367	0.676471	0.907407	0.870293	0.816107
9090	0.852941	0.959184	0.735294	0.907407	0.870293	0.818492
9100	0.911765	0.959184	0.529412	0.907407	0.866109	0.809018
9110	0.862745	0.938776	0.676471	0.907407	0.861925	0.805676
9120	0.892157	0.918367	0.735294	0.907407	0.878661	0.828861
9130	0.862745	0.959184	0.705882	0.907407	0.870293	0.817723
9140	0.862745	0.918367	0.676471	0.888889	0.853556	0.794144
9150	0.872549	0.918367	0.735294	0.888889	0.866109	0.812276
9160	0.911765	0.979592	0.735294	0.907407	0.899582	0.857747
9170	0.852941	0.918367	0.588235	0.888889	0.83682	0.76964
9180	0.862745	0.959184	0.558824	0.888889	0.845188	0.780338
9190	0.892157	0.938776	0.705882	0.87037	0.870293	0.816712
9200	0.95098	0.938776	0.617647	0.907407	0.891213	0.844985
9210	0.882353	0.918367	0.617647	0.907407	0.857741	0.797646
9220	0.882353	0.897959	0.617647	0.925926	0.857741	0.797955
9230	0.911765	0.938776	0.588235	0.87037	0.861925	0.803166
9240	0.901961	0.938776	0.617647	0.925926	0.874477	0.821149
9250	0.892157	0.938776	0.647059	0.925926	0.874477	0.821446
9260	0.901961	0.918367	0.5	0.907407	0.849372	0.784682
9270	0.833333	0.938776	0.764706	0.907407	0.861925	0.808401
9280	0.872549	0.897959	0.735294	0.87037	0.857741	0.799722
9290	0.872549	0.938776	0.588235	0.87037	0.845188	0.779863
9300	0.892157	0.918367	0.735294	0.907407	0.878661	0.828466
9310	0.852941	0.959184	0.705882	0.925926	0.870293	0.818502
9320	0.901961	0.979592	0.647059	0.888889	0.878661	0.827638
9330	0.892157	0.897959	0.676471	0.888889	0.861925	0.804138
9340	0.911765	0.918367	0.529412	0.907407	0.857741	0.796705
9350	0.892157	0.938776	0.617647	0.907407	0.866109	0.809642
9360	0.872549	0.938776	0.676471	0.851852	0.853556	0.793049
9370	0.911765	0.959184	0.647059	0.925926	0.887029	0.839228
9380	0.843137	0.877551	0.617647	0.888889	0.828452	0.758763
9390	0.862745	0.897959	0.617647	0.907407	0.845188	0.780358
9400	0.931373	0.959184	0.588235	0.888889	0.878661	0.826964
9410	0.843137	0.938776	0.735294	0.907407	0.861925	0.80714
9420	0.862745	0.938776	0.735294	0.907407	0.870293	0.81776
9430	0.901961	0.918367	0.676471	0.907407	0.874477	0.821645
9440	0.852941	0.938776	0.529412	0.907407	0.83682	0.767952
9450	0.931373	0.959184	0.617647	0.888889	0.882845	0.833103
9460	0.862745	0.918367	0.558824	0.907407	0.841004	0.774143
9470	0.911765	0.959184	0.705882	0.888889	0.887029	0.839384
9480	0.901961	0.938776	0.588235	0.87037	0.857741	0.796918
9490	0.852941	0.897959	0.588235	0.907407	0.83682	0.768905
9500	0.882353	0.938776	0.558824	0.907407	0.853556	0.791506
9510	0.882353	0.959184	0.588235	0.888889	0.857741	0.797875
9520	0.892157	0.918367	0.5	0.907407	0.845188	0.77891
9530	0.843137	0.918367	0.558824	0.925926	0.83682	0.768847
9540	0.872549	0.938776	0.764706	0.925926	0.882845	0.835529
9550	0.882353	0.938776	0.558824	0.907407	0.853556	0.791506
9560	0.872549	0.959184	0.558824	0.925926	0.857741	0.797636
9570	0.901961	0.897959	0.588235	0.925926	0.861925	0.802912
9580	0.862745	0.877551	0.617647	0.907407	0.841004	0.77477
9590	0.794118	0.979592	0.705882	0.907407	0.845188	0.786943
9600	0.901961	0.959184	0.617647	0.907407	0.874477	0.821376
9610	0.95098	0.938776	0.794118	0.87037	0.90795	0.869523
9620	0.813725	0.959184	0.558824	0.907407	0.828452	0.758718
9630	0.862745	0.918367	0.735294	0.907407	0.866109	0.812047
9640	0.872549	0.918367	0.705882	0.907407	0.866109	0.811118
9650	0.862745	0.918367	0.647059	0.87037	0.845188	0.781605
9660	0.843137	0.938776	0.647059	0.907407	0.849372	0.788694
9670	0.852941	0.938776	0.764706	0.907407	0.870293	0.8195
9680	0.892157	0.918367	0.705882	0.925926	0.878661	0.827944
9690	0.921569	0.938776	0.764706	0.907407	0.899582	0.857725
9700	0.901961	0.959184	0.617647	0.907407	0.874477	0.821339
9710	0.872549	0.979592	0.558824	0.888889	0.853556	0.791941
9720	0.882353	0.938776	0.794118	0.907407	0.887029	0.841694
9730	0.892157	0.938776	0.823529	0.907407	0.895397	0.853044
9740	0.872549	0.959184	0.794118	0.925926	0.891213	0.847929
9750	0.882353	0.938776	0.735294	0.907407	0.878661	0.829172
9760	0.911765	0.938776	0.764706	0.907407	0.895397	0.852083
9770	0.901961	0.897959	0.676471	0.888889	0.866109	0.810074
9780	0.794118	0.938776	0.676471	0.925926	0.83682	0.773589
9790	0.911765	0.938776	0.647059	0.907407	0.878661	0.827221
9800	0.901961	0.897959	0.647059	0.87037	0.857741	0.797642
9810	0.862745	0.938776	0.617647	0.925926	0.857741	0.798432
9820	0.872549	0.918367	0.676471	0.907407	0.861925	0.805204
9830	0.882353	0.959184	0.764706	0.888889	0.882845	0.835616
9840	0.872549	0.938776	0.676471	0.925926	0.870293	0.816529
9850	0.892157	0.938776	0.617647	0.888889	0.861925	0.803843
9860	0.921569	0.918367	0.647059	0.907407	0.878661	0.826985
9870	0.921569	0.918367	0.764706	0.925926	0.899582	0.857622
9880	0.862745	0.938776	0.558824	0.87037	0.83682	0.768724
9890	0.941176	0.938776	0.647059	0.888889	0.887029	0.838957
9900	0.843137	0.938776	0.705882	0.888889	0.853556	0.794963
9910	0.911765	0.938776	0.647059	0.907407	0.878661	0.827144
9920	0.901961	0.979592	0.558824	0.87037	0.861925	0.803403
9930	0.892157	0.918367	0.647059	0.925926	0.870293	0.815763
9940	0.862745	0.897959	0.617647	0.888889	0.841004	0.775295
9950	0.833333	0.918367	0.676471	0.888889	0.841004	0.777978
9960	0.911765	0.938776	0.529412	0.925926	0.866109	0.80888
9970	0.862745	0.979592	0.558824	0.87037	0.845188	0.780521
9980	0.882353	0.938776	0.735294	0.888889	0.874477	0.823071
9990	0.882353	0.959184	0.735294	0.925926	0.887029	0.840702
10000	0.833333	0.959184	0.588235	0.925926	0.845188	0.781688
10010	0.892157	0.938776	0.735294	0.888889	0.878661	0.82884
10020	0.872549	0.897959	0.735294	0.925926	0.870293	0.817404
10030	0.882353	0.938776	0.735294	0.907407	0.878661	0.829172
10040	0.872549	0.918367	0.705882	0.87037	0.857741	0.798524
10050	0.892157	0.959184	0.705882	0.907407	0.882845	0.833848
10060	0.911765	0.959184	0.647059	0.888889	0.878661	0.827415
10070	0.911765	0.918367	0.676471	0.907407	0.878661	0.827306
10080	0.892157	0.959184	0.617647	0.907407	0.870293	0.815612
10090	0.882353	0.979592	0.705882	0.907407	0.882845	0.834588
10100	0.941176	0.918367	0.705882	0.925926	0.899582	0.856869
10110	0.882353	0.959184	0.676471	0.907407	0.874477	0.822257
10120	0.901961	0.877551	0.558824	0.925926	0.853556	0.790938
10130	0.843137	0.897959	0.529412	0.925926	0.828452	0.75665
10140	0.892157	0.979592	0.617647	0.888889	0.870293	0.815777
10150	0.901961	0.938776	0.705882	0.925926	0.887029	0.839648
10160	0.892157	0.918367	0.705882	0.944444	0.882845	0.833818
10170	0.892157	0.918367	0.705882	0.925926	0.878661	0.82813
10180	0.882353	0.938776	0.676471	0.87037	0.861925	0.804741
10190	0.901961	0.938776	0.617647	0.888889	0.866109	0.809539
10200	0.862745	0.959184	0.705882	0.888889	0.866109	0.811405
10210	0.862745	0.959184	0.617647	0.907407	0.857741	0.798335
10220	0.901961	0.877551	0.764706	0.87037	0.870293	0.817505
10230	0.901961	0.959184	0.588235	0.907407	0.870293	0.815334
10240	0.901961	0.918367	0.705882	0.87037	0.870293	0.816264
10250	0.843137	0.959184	0.647059	0.888889	0.849372	0.788482
10260	0.843137	0.938776	0.588235	0.87037	0.832636	0.764088
10270	0.862745	0.938776	0.735294	0.925926	0.874477	0.823987
10280	0.911765	0.918367	0.617647	0.851852	0.857741	0.797179
10290	0.911765	0.959184	0.647059	0.87037	0.874477	0.82117
10300	0.872549	0.918367	0.647059	0.87037	0.849372	0.787525
10310	0.911765	0.918367	0.705882	0.907407	0.882845	0.833485
10320	0.941176	0.938776	0.823529	0.87037	0.90795	0.869718
10330	0.882353	0.918367	0.676471	0.925926	0.870293	0.816161
10340	0.901961	0.938776	0.823529	0.925926	0.903766	0.864628
10350	0.852941	0.918367	0.705882	0.888889	0.853556	0.794787
10360	0.882353	0.979592	0.705882	0.888889	0.878661	0.8289
10370	0.921569	0.959184	0.676471	0.888889	0.887029	0.839359
10380	0.872549	0.938776	0.558824	0.87037	0.841004	0.773945
10390	0.843137	0.979592	0.705882	0.888889	0.861925	0.807056
10400	0.921569	0.938776	0.794118	0.907407	0.903766	0.864131
10410	0.921569	0.897959	0.617647	0.925926	0.874477	0.820873
10420	0.901961	0.959184	0.617647	0.888889	0.870293	0.815334
10430	0.911765	0.938776	0.823529	0.851852	0.891213	0.84722
10440	0.852941	0.938776	0.647059	0.925926	0.857741	0.799416
10450	0.931373	0.938776	0.705882	0.888889	0.891213	0.845326
10460	0.833333	0.918367	0.676471	0.87037	0.83682	0.771968
10470	0.852941	0.959184	0.617647	0.925926	0.857741	0.798975
10480	0.852941	0.959184	0.676471	0.888889	0.857741	0.799779
10490	0.911765	0.959184	0.558824	0.907407	0.870293	0.814822
10500	0.872549	0.959184	0.529412	0.907407	0.849372	0.785341
10510	0.911765	0.918367	0.735294	0.907407	0.887029	0.839687
10520	0.921569	0.918367	0.764706	0.888889	0.891213	0.846114
10530	0.921569	0.959184	0.617647	0.888889	0.878661	0.827184
10540	0.911765	0.938776	0.705882	0.907407	0.887029	0.839648
10550	0.862745	0.959184	0.676471	0.907407	0.866109	0.811242
10560	0.872549	0.938776	0.705882	0.888889	0.866109	0.810167
10570	0.833333	0.918367	0.558824	0.87037	0.820084	0.746644
10580	0.882353	0.979592	0.676471	0.888889	0.874477	0.822443
10590	0.852941	0.897959	0.764706	0.907407	0.861925	0.807287
10600	0.823529	0.959184	0.823529	0.888889	0.866109	0.817657
10610	0.892157	0.938776	0.676471	0.87037	0.866109	0.810227
10620	0.882353	0.979592	0.735294	0.888889	0.882845	0.835064
10630	0.931373	0.959184	0.676471	0.925926	0.899582	0.856985
10640	0.901961	0.877551	0.735294	0.888889	0.870293	0.816758
10650	0.882353	0.918367	0.705882	0.907407	0.870293	0.816852
10660	0.931373	0.959184	0.617647	0.907407	0.887029	0.83907
10670	0.901961	0.938776	0.588235	0.925926	0.870293	0.815013
10680	0.892157	0.938776	0.617647	0.87037	0.857741	0.797733
10690	0.872549	0.938776	0.676471	0.888889	0.861925	0.80509
10700	0.892157	0.938776	0.617647	0.907407	0.866109	0.809324
10710	0.862745	0.918367	0.647059	0.87037	0.845188	0.781321
10720	0.852941	0.918367	0.676471	0.907407	0.853556	0.793865
10730	0.892157	0.938776	0.676471	0.888889	0.870293	0.815943
10740	0.882353	0.938776	0.676471	0.907407	0.870293	0.81637
10750	0.921569	0.959184	0.705882	0.888889	0.891213	0.845516
10760	0.872549	0.918367	0.676471	0.907407	0.861925	0.804986
10770	0.882353	0.918367	0.823529	0.87037	0.878661	0.831347
10780	0.892157	0.938776	0.617647	0.907407	0.866109	0.809642
10790	0.862745	0.918367	0.735294	0.907407	0.866109	0.81238
10800	0.862745	0.959184	0.764706	0.907407	0.878661	0.830272
10810	0.892157	0.918367	0.617647	0.907407	0.861925	0.803485
10820	0.872549	0.959184	0.676471	0.907407	0.870293	0.816742
10830	0.852941	0.897959	0.647059	0.888889	0.841004	0.776438
10840	0.862745	0.938776	0.617647	0.907407	0.853556	0.792645
10850	0.901961	0.959184	0.705882	0.907407	0.887029	0.839794
10860	0.843137	0.979592	0.647059	0.888889	0.853556	0.794813
10870	0.843137	0.918367	0.558824	0.888889	0.828452	0.757634
10880	0.862745	0.938776	0.735294	0.907407	0.870293	0.818275
10890	0.911765	0.918367	0.676471	0.925926	0.882845	0.833402
10900	0.911765	0.918367	0.558824	0.925926	0.866109	0.808728
10910	0.862745	0.918367	0.617647	0.907407	0.849372	0.787137
10920	0.941176	0.918367	0.676471	0.907407	0.891213	0.844944
10930	0.882353	0.938776	0.705882	0.87037	0.866109	0.810311
10940	0.901961	0.918367	0.588235	0.925926	0.866109	0.809054
10950	0.901961	0.938776	0.617647	0.87037	0.861925	0.803741
10960	0.911765	0.938776	0.764706	0.888889	0.891213	0.84646
10970	0.852941	0.959184	0.705882	0.907407	0.866109	0.812077
10980	0.872549	0.918367	0.588235	0.888889	0.845188	0.780092
10990	0.872549	0.959184	0.588235	0.907407	0.857741	0.79803
11000	0.862745	0.938776	0.705882	0.888889	0.861925	0.806035
11010	0.901961	0.918367	0.676471	0.87037	0.866109	0.809488
11020	0.862745	0.938776	0.676471	0.87037	0.853556	0.792878
11030	0.823529	0.959184	0.676471	0.888889	0.845188	0.783648
11040	0.901961	0.918367	0.676471	0.888889	0.870293	0.816011
11050	0.872549	0.938776	0.676471	0.925926	0.870293	0.816357
11060	0.862745	0.918367	0.588235	0.907407	0.845188	0.780256
11070	0.862745	0.959184	0.617647	0.87037	0.849372	0.786867
11080	0.882353	0.918367	0.647059	0.907407	0.861925	0.804029
11090	0.872549	0.959184	0.647059	0.925926	0.870293	0.816149
11100	0.921569	0.938776	0.588235	0.87037	0.866109	0.809079
11110	0.833333	0.938776	0.676471	0.907407	0.849372	0.788897
11120	0.882353	0.959184	0.676471	0.925926	0.878661	0.828025
11130	0.892157	0.938776	0.617647	0.907407	0.866109	0.809642
11140	0.911765	0.959184	0.617647	0.907407	0.878661	0.827311
11150	0.882353	0.918367	0.5	0.907407	0.841004	0.773019
11160	0.852941	0.959184	0.647059	0.888889	0.853556	0.793871
11170	0.911765	0.897959	0.617647	0.907407	0.866109	0.809115
11180	0.843137	0.938776	0.705882	0.851852	0.845188	0.783404
11190	0.813725	0.938776	0.735294	0.851852	0.83682	0.775999
11200	0.901961	0.938776	0.617647	0.87037	0.861925	0.803506
11210	0.892157	0.938776	0.588235	0.907407	0.861925	0.80335
11220	0.941176	0.897959	0.735294	0.907407	0.895397	0.851033
11230	0.862745	0.959184	0.647059	0.87037	0.853556	0.793661
11240	0.931373	0.959184	0.617647	0.925926	0.891213	0.845087
11250	0.911765	0.938776	0.647059	0.925926	0.882845	0.833122
11260	0.872549	0.938776	0.735294	0.925926	0.878661	0.829879
11270	0.892157	0.938776	0.794118	0.888889	0.887029	0.841858
11280	0.911765	0.938776	0.735294	0.907407	0.891213	0.845854
11290	0.803922	0.938776	0.764706	0.888889	0.845188	0.788025
11300	0.833333	0.938776	0.705882	0.925926	0.857741	0.801367
11310	0.852941	0.938776	0.617647	0.907407	0.849372	0.787137
11320	0.901961	0.918367	0.647059	0.907407	0.870293	0.815305
11330	0.901961	0.938776	0.588235	0.907407	0.866109	0.809211
11340	0.852941	0.897959	0.705882	0.888889	0.849372	0.789136
11350	0.852941	0.918367	0.588235	0.925926	0.845188	0.780871
11360	0.911765	0.918367	0.676471	0.888889	0.874477	0.821579
11370	0.882353	0.959184	0.705882	0.907407	0.878661	0.828525
11380	0.921569	0.918367	0.735294	0.888889	0.887029	0.839439
11390	0.872549	0.959184	0.735294	0.907407	0.878661	0.829316
11400	0.901961	0.918367	0.647059	0.907407	0.870293	0.815494
11410	0.872549	0.918367	0.705882	0.925926	0.870293	0.816819
11420	0.921569	0.897959	0.735294	0.907407	0.887029	0.839272
11430	0.833333	0.938776	0.676471	0.907407	0.849372	0.789493
11440	0.892157	0.959184	0.617647	0.925926	0.874477	0.821376
11450	0.901961	0.918367	0.676471	0.907407	0.874477	0.821579
11460	0.852941	0.938776	0.617647	0.833333	0.832636	0.763836
11470	0.892157	0.959184	0.735294	0.888889	0.882845	0.834761
11480	0.843137	0.959184	0.705882	0.87037	0.853556	0.79482
11490	0.882353	0.938776	0.705882	0.907407	0.874477	0.822455
11500	0.843137	0.959184	0.647059	0.851852	0.841004	0.775724
11510	0.901961	0.938776	0.558824	0.925926	0.866109	0.809009
11520	0.901961	0.918367	0.705882	0.907407	0.878661	0.8277
11530	0.882353	0.959184	0.588235	0.907407	0.861925	0.803694
11540	0.941176	0.938776	0.617647	0.907407	0.887029	0.839008
11550	0.872549	0.918367	0.676471	0.907407	0.861925	0.804771
11560	0.872549	0.938776	0.676471	0.907407	0.866109	0.810812
11570	0.862745	0.959184	0.705882	0.907407	0.870293	0.817268
11580	0.872549	0.938776	0.617647	0.925926	0.861925	0.804029
11590	0.843137	0.938776	0.676471	0.888889	0.849372	0.789197
11600	0.921569	0.938776	0.529412	0.888889	0.861925	0.802875
11610	0.862745	0.938776	0.676471	0.907407	0.861925	0.805543
11620	0.901961	0.959184	0.705882	0.888889	0.882845	0.834075
11630	0.901961	0.938776	0.705882	0.87037	0.874477	0.821467
11640	0.911765	0.938776	0.647059	0.851852	0.866109	0.80946
11650	0.892157	0.938776	0.529412	0.833333	0.83682	0.766991
11660	0.862745	0.918367	0.617647	0.925926	0.853556	0.79256
11670	0.872549	0.959184	0.735294	0.925926	0.882845	0.835218
11680	0.852941	0.918367	0.735294	0.851852	0.849372	0.790819
11690	0.882353	0.918367	0.647059	0.87037	0.853556	0.792585
11700	0.882353	0.959184	0.647059	0.888889	0.866109	0.810437
11710	0.892157	0.959184	0.647059	0.925926	0.878661	0.827529
11720	0.901961	0.959184	0.558824	0.888889	0.861925	0.803097
11730	0.852941	0.938776	0.676471	0.907407	0.857741	0.800137
11740	0.892157	0.959184	0.705882	0.851852	0.870293	0.816711
11750	0.931373	0.959184	0.676471	0.907407	0.895397	0.851081
11760	0.843137	0.938776	0.529412	0.87037	0.824268	0.750901
11770	0.892157	0.897959	0.764706	0.851852	0.866109	0.811605
11780	0.882353	0.938776	0.705882	0.888889	0.870293	0.817156
11790	0.872549	0.938776	0.588235	0.925926	0.857741	0.798211
11800	0.872549	0.938776	0.617647	0.925926	0.861925	0.804149
11810	0.882353	0.897959	0.764706	0.87037	0.866109	0.811859
11820	0.852941	0.938776	0.617647	0.87037	0.841004	0.775684
11830	0.833333	0.918367	0.5	0.925926	0.824268	0.750919
11840	0.941176	0.918367	0.647059	0.925926	0.891213	0.844905
11850	0.882353	0.918367	0.676471	0.907407	0.866109	0.810313
11860	0.862745	0.979592	0.764706	0.925926	0.887029	0.842187
11870	0.901961	0.938776	0.647059	0.907407	0.874477	0.821339
11880	0.882353	0.938776	0.676471	0.888889	0.866109	0.810604
11890	0.931373	0.938776	0.705882	0.925926	0.899582	0.857044
11900	0.823529	0.938776	0.705882	0.888889	0.845188	0.78529
11910	0.911765	0.938776	0.647059	0.87037	0.870293	0.815503
11920	0.901961	0.979592	0.647059	0.888889	0.878661	0.827695
11930	0.901961	0.918367	0.735294	0.907407	0.882845	0.834045
11940	0.892157	0.959184	0.588235	0.833333	0.849372	0.78574
11950	0.852941	0.959184	0.676471	0.907407	0.861925	0.806035
11960	0.872549	0.959184	0.735294	0.888889	0.874477	0.823875
11970	0.892157	0.938776	0.617647	0.888889	0.861925	0.803439
11980	0.872549	0.897959	0.676471	0.907407	0.857741	0.798982
11990	0.921569	0.918367	0.794118	0.925926	0.903766	0.863557
12000	0.872549	0.959184	0.588235	0.925926	0.861925	0.803846
12010	0.901961	0.918367	0.647059	0.907407	0.870293	0.815625
12020	0.872549	0.959184	0.588235	0.907407	0.857741	0.798015
12030	0.862745	0.959184	0.764706	0.907407	0.878661	0.830273
12040	0.872549	0.938776	0.617647	0.888889	0.853556	0.792267
12050	0.843137	0.979592	0.588235	0.888889	0.845188	0.781505
12060	0.911765	0.918367	0.676471	0.907407	0.878661	0.827406
12070	0.852941	0.938776	0.676471	0.925926	0.861925	0.805326
12080	0.823529	0.959184	0.676471	0.87037	0.841004	0.777871
12090	0.843137	0.938776	0.705882	0.888889	0.853556	0.795375
12100	0.882353	0.897959	0.705882	0.888889	0.861925	0.804771
12110	0.892157	0.897959	0.676471	0.851852	0.853556	0.791916
12120	0.901961	0.918367	0.705882	0.888889	0.874477	0.82196
12130	0.882353	0.959184	0.735294	0.888889	0.878661	0.829316
12140	0.862745	0.918367	0.647059	0.87037	0.845188	0.780582
12150	0.901961	0.959184	0.676471	0.888889	0.878661	0.827902
12160	0.843137	0.959184	0.764706	0.907407	0.870293	0.819945
12170	0.931373	0.938776	0.764706	0.907407	0.903766	0.863376
12180	0.911765	0.959184	0.676471	0.888889	0.882845	0.833561
12190	0.911765	0.938776	0.647059	0.907407	0.878661	0.827306
12200	0.892157	0.897959	0.676471	0.888889	0.861925	0.804493
12210	0.852941	0.938776	0.617647	0.907407	0.849372	0.787137
12220	0.852941	0.959184	0.676471	0.907407	0.861925	0.805922
12230	0.892157	0.979592	0.617647	0.87037	0.866109	0.809736
12240	0.892157	0.938776	0.735294	0.87037	0.874477	0.823342
12250	0.901961	0.938776	0.676471	0.888889	0.874477	0.821703
12260	0.931373	0.918367	0.588235	0.907407	0.874477	0.820816
12270	0.882353	0.938776	0.735294	0.907407	0.878661	0.829172
12280	0.813725	0.918367	0.617647	0.907407	0.828452	0.75963
12290	0.901961	0.918367	0.764706	0.888889	0.882845	0.835024
12300	0.872549	0.918367	0.588235	0.907407	0.849372	0.785714
12310	0.901961	0.938776	0.735294	0.907407	0.887029	0.840232
12320	0.862745	0.938776	0.529412	0.87037	0.832636	0.762333
12330	0.872549	0.959184	0.794118	0.907407	0.887029	0.842289
12340	0.823529	0.938776	0.617647	0.907407	0.83682	0.770644
12350	0.862745	0.938776	0.911765	0.888889	0.891213	0.851169
12360	0.901961	0.897959	0.764706	0.925926	0.887029	0.840231
12370	0.843137	0.979592	0.529412	0.944444	0.849372	0.786568
12380	0.833333	0.918367	0.823529	0.833333	0.849372	0.793938
12390	0.931373	0.959184	0.764706	0.888889	0.903766	0.863382
12400	0.882353	0.938776	0.676471	0.888889	0.866109	0.810819
12410	0.911765	0.938776	0.588235	0.888889	0.866109	0.809029
12420	0.901961	0.857143	0.676471	0.851852	0.849372	0.786643
12430	0.892157	0.938776	0.588235	0.907407	0.861925	0.803233
12440	0.911765	0.897959	0.705882	0.907407	0.878661	0.827596
12450	0.872549	0.918367	0.735294	0.925926	0.874477	0.82331
12460	0.882353	0.959184	0.588235	0.87037	0.853556	0.792103
12470	0.862745	0.938776	0.705882	0.907407	0.866109	0.811934
12480	0.921569	0.979592	0.764706	0.888889	0.903766	0.863765
12490	0.852941	0.938776	0.647059	0.87037	0.845188	0.782479
12500	0.892157	0.979592	0.676471	0.907407	0.882845	0.83387
12510	0.892157	0.959184	0.647059	0.925926	0.878661	0.827529
12520	0.892157	0.918367	0.764706	0.888889	0.878661	0.828965
12530	0.833333	0.938776	0.588235	0.851852	0.824268	0.752165
12540	0.931373	0.938776	0.588235	0.851852	0.866109	0.809097
12550	0.852941	0.938776	0.705882	0.87037	0.853556	0.794287
12560	0.892157	0.959184	0.705882	0.907407	0.882845	0.834128
12570	0.901961	0.979592	0.647059	0.944444	0.891213	0.845296
12580	0.882353	0.938776	0.588235	0.925926	0.861925	0.803343
12590	0.862745	0.959184	0.735294	0.925926	0.878661	0.829776
12600	0.892157	0.918367	0.705882	0.87037	0.866109	0.809999
12610	0.882353	0.938776	0.588235	0.907407	0.857741	0.797375
12620	0.872549	0.938776	0.764706	0.87037	0.870293	0.817904
12630	0.941176	0.979592	0.794118	0.907407	0.920502	0.887305
12640	0.901961	0.938776	0.735294	0.925926	0.891213	0.845594
12650	0.852941	0.938776	0.647059	0.907407	0.853556	0.79404
12660	0.882353	0.938776	0.764706	0.907407	0.882845	0.834899
12670	0.852941	0.979592	0.705882	0.888889	0.866109	0.812261
12680	0.872549	0.938776	0.647059	0.907407	0.861925	0.804501
12690	0.941176	0.959184	0.735294	0.851852	0.895397	0.85129
12700	0.862745	0.959184	0.588235	0.888889	0.849372	0.786803
12710	0.892157	0.918367	0.617647	0.888889	0.857741	0.797646
12720	0.921569	0.938776	0.676471	0.888889	0.882845	0.833367
12730	0.892157	0.918367	0.647059	0.888889	0.861925	0.804029
12740	0.872549	0.959184	0.588235	0.925926	0.861925	0.803846
12750	0.921569	0.918367	0.588235	0.925926	0.874477	0.820994
12760	0.843137	0.938776	0.617647	0.907407	0.845188	0.781546
12770	0.892157	0.897959	0.617647	0.907407	0.857741	0.797541
12780	0.882353	0.959184	0.676471	0.907407	0.874477	0.822409
12790	0.862745	0.938776	0.647059	0.907407	0.857741	0.798975
12800	0.931373	0.918367	0.705882	0.907407	0.891213	0.845048
12810	0.901961	0.938776	0.647059	0.925926	0.878661	0.827404
12820	0.892157	0.938776	0.617647	0.907407	0.866109	0.809642
12830	0.892157	0.918367	0.705882	0.907407	0.874477	0.822542
12840	0.852941	0.959184	0.705882	0.888889	0.861925	0.806475
12850	0.892157	0.938776	0.647059	0.925926	0.874477	0.821599
12860	0.882353	0.877551	0.676471	0.925926	0.861925	0.804645
12870	0.901961	0.938776	0.705882	0.907407	0.882845	0.833983
12880	0.882353	0.938776	0.617647	0.888889	0.857741	0.79821
12890	0.872549	0.918367	0.676471	0.87037	0.853556	0.79347
12900	0.872549	0.959184	0.705882	0.907407	0.874477	0.823177
12910	0.931373	0.918367	0.588235	0.888889	0.870293	0.814822
12920	0.882353	0.959184	0.558824	0.907407	0.857741	0.797498
12930	0.872549	0.938776	0.676471	0.907407	0.866109	0.811007
12940	0.862745	0.918367	0.676471	0.851852	0.845188	0.782452
12950	0.882353	0.938776	0.735294	0.888889	0.874477	0.823071
12960	0.862745	0.918367	0.735294	0.87037	0.857741	0.800137
12970	0.901961	0.959184	0.647059	0.888889	0.874477	0.821484
12980	0.852941	0.938776	0.558824	0.925926	0.845188	0.780398
12990	0.892157	0.938776	0.558824	0.925926	0.861925	0.803041
13000	0.892157	0.959184	0.647059	0.888889	0.870293	0.816011
13010	0.892157	0.959184	0.588235	0.907407	0.866109	0.809437
13020	0.901961	0.918367	0.647059	0.888889	0.866109	0.809569
13030	0.862745	0.918367	0.529412	0.87037	0.828452	0.756132
13040	0.882353	0.938776	0.647059	0.851852	0.853556	0.79266
13050	0.901961	0.918367	0.617647	0.907407	0.866109	0.809199
13060	0.872549	0.959184	0.764706	0.888889	0.878661	0.830272
13070	0.833333	0.918367	0.705882	0.925926	0.853556	0.796265
13080	0.872549	0.918367	0.617647	0.907407	0.853556	0.792344
13090	0.872549	0.959184	0.647059	0.907407	0.866109	0.810695
13100	0.892157	0.918367	0.735294	0.907407	0.878661	0.82859
13110	0.931373	0.918367	0.617647	0.833333	0.861925	0.803344
13120	0.911765	0.959184	0.705882	0.87037	0.882845	0.834034
13130	0.892157	0.938776	0.794118	0.907407	0.891213	0.847138
13140	0.882353	0.938776	0.617647	0.87037	0.853556	0.792332
13150	0.862745	0.938776	0.705882	0.888889	0.861925	0.8058
13160	0.862745	0.959184	0.647059	0.925926	0.866109	0.81076
13170	0.862745	0.918367	0.617647	0.925926	0.853556	0.793153
13180	0.872549	0.959184	0.588235	0.87037	0.849372	0.786147
13190	0.862745	0.938776	0.647059	0.87037	0.849372	0.787525
13200	0.892157	0.918367	0.764706	0.907407	0.882845	0.834617
13210	0.862745	0.959184	0.441176	0.907407	0.832636	0.760944
13220	0.882353	0.938776	0.588235	0.888889	0.853556	0.791648
13230	0.892157	0.959184	0.705882	0.888889	0.878661	0.8289
13240	0.862745	0.938776	0.705882	0.907407	0.866109	0.811705
13250	0.852941	0.938776	0.705882	0.907407	0.861925	0.806568
13260	0.901961	0.897959	0.676471	0.925926	0.874477	0.821709
13270	0.911765	0.959184	0.647059	0.907407	0.882845	0.833104
13280	0.901961	0.938776	0.558824	0.833333	0.845188	0.779328
13290	0.892157	0.938776	0.647059	0.907407	0.870293	0.815867
13300	0.911765	0.877551	0.588235	0.851852	0.845188	0.779204
13310	0.911765	0.938776	0.647059	0.925926	0.882845	0.833016
13320	0.872549	0.938776	0.735294	0.907407	0.874477	0.823879
13330	0.931373	0.959184	0.764706	0.888889	0.903766	0.863583
13340	0.901961	0.938776	0.647059	0.87037	0.866109	0.809714
13350	0.852941	0.959184	0.529412	0.907407	0.841004	0.774249
13360	0.852941	0.959184	0.588235	0.888889	0.845188	0.780872
13370	0.843137	0.959184	0.647059	0.907407	0.853556	0.794121
13380	0.882353	0.918367	0.794118	0.87037	0.874477	0.823664
13390	0.901961	0.938776	0.617647	0.907407	0.870293	0.815378
13400	0.901961	0.877551	0.705882	0.888889	0.866109	0.810062
13410	0.843137	0.938776	0.617647	0.907407	0.845188	0.781914
13420	0.872549	0.938776	0.676471	0.907407	0.866109	0.810903
13430	0.862745	0.959184	0.735294	0.87037	0.866109	0.811705
13440	0.872549	0.918367	0.617647	0.888889	0.849372	0.786796
13450	0.852941	0.918367	0.735294	0.87037	0.853556	0.795031
13460	0.833333	0.959184	0.647059	0.888889	0.845188	0.783149
13470	0.882353	0.959184	0.705882	0.907407	0.878661	0.828691
13480	0.892157	0.938776	0.617647	0.888889	0.861925	0.803575
13490	0.901961	0.938776	0.823529	0.851852	0.887029	0.840904
13500	0.901961	0.938776	0.558824	0.925926	0.866109	0.809009
13510	0.872549	0.897959	0.794118	0.87037	0.866109	0.812214
13520	0.882353	0.959184	0.617647	0.87037	0.857741	0.798054
13530	0.892157	0.938776	0.764706	0.925926	0.891213	0.846505
13540	0.892157	0.979592	0.617647	0.888889	0.870293	0.815777
13550	0.803922	0.918367	0.647059	0.944444	0.83682	0.772333
13560	0.813725	0.959184	0.647059	0.87037	0.832636	0.766449
13570	0.882353	0.938776	0.735294	0.888889	0.874477	0.82349
13580	0.882353	0.979592	0.588235	0.925926	0.870293	0.815596
13590	0.901961	0.959184	0.588235	0.925926	0.874477	0.821181
13600	0.862745	0.918367	0.735294	0.925926	0.870293	0.817729
13610	0.852941	0.979592	0.676471	0.888889	0.861925	0.806085
13620	0.862745	0.938776	0.647059	0.925926	0.861925	0.804893
13630	0.901961	0.918367	0.705882	0.944444	0.887029	0.839545
13640	0.882353	0.959184	0.647059	0.925926	0.874477	0.821963
13650	0.911765	0.959184	0.588235	0.944444	0.882845	0.833087
13660	0.892157	0.938776	0.676471	0.87037	0.866109	0.810566
13670	0.901961	0.959184	0.676471	0.888889	0.878661	0.827925
13680	0.852941	0.959184	0.676471	0.888889	0.857741	0.800415
13690	0.901961	0.938776	0.676471	0.925926	0.882845	0.833735
13700	0.852941	0.918367	0.705882	0.888889	0.853556	0.794963
13710	0.892157	0.938776	0.588235	0.907407	0.861925	0.803025
13720	0.882353	0.959184	0.735294	0.851852	0.870293	0.816711
13730	0.901961	0.918367	0.676471	0.888889	0.870293	0.81575
13740	0.921569	0.959184	0.617647	0.888889	0.878661	0.82705
13750	0.872549	0.938776	0.558824	0.925926	0.853556	0.79167
13760	0.892157	0.938776	0.647059	0.888889	0.866109	0.810096
13770	0.911765	0.918367	0.676471	0.925926	0.882845	0.833099
13780	0.862745	0.938776	0.676471	0.907407	0.861925	0.805543
13790	0.852941	0.938776	0.705882	0.907407	0.861925	0.806657
13800	0.882353	0.918367	0.617647	0.925926	0.861925	0.803582
13810	0.901961	0.897959	0.588235	0.888889	0.853556	0.791077
13820	0.901961	0.959184	0.617647	0.907407	0.874477	0.821376
13830	0.892157	0.938776	0.647059	0.907407	0.870293	0.815915
13840	0.901961	0.877551	0.676471	0.925926	0.870293	0.815362
13850	0.901961	0.918367	0.794118	0.87037	0.882845	0.834583
13860	0.862745	0.938776	0.617647	0.888889	0.849372	0.786324
13870	0.931373	0.938776	0.647059	0.888889	0.882845	0.833097
13880	0.892157	0.918367	0.676471	0.907407	0.870293	0.816107
13890	0.921569	0.938776	0.558824	0.888889	0.866109	0.808883
13900	0.872549	0.938776	0.676471	0.925926	0.870293	0.816426
13910	0.852941	0.959184	0.735294	0.888889	0.866109	0.813022
13920	0.921569	0.918367	0.647059	0.888889	0.874477	0.820981
13930	0.882353	0.959184	0.617647	0.87037	0.857741	0.798429
13940	0.862745	0.938776	0.617647	0.925926	0.857741	0.798362
13950	0.931373	0.857143	0.676471	0.907407	0.874477	0.82079
13960	0.843137	0.877551	0.676471	0.907407	0.841004	0.776499
13970	0.892157	0.918367	0.676471	0.87037	0.861925	0.804437
13980	0.901961	0.857143	0.676471	0.944444	0.870293	0.815614
13990	0.931373	0.938776	0.764706	0.888889	0.899582	0.857153
14000	0.941176	0.897959	0.764706	0.907407	0.899582	0.857347
14010	0.921569	0.959184	0.735294	0.944444	0.90795	0.869098
14020	0.901961	0.959184	0.617647	0.851852	0.861925	0.803479
14030	0.921569	0.938776	0.676471	0.944444	0.895397	0.85089
14040	0.921569	0.959184	0.647059	0.962963	0.899582	0.85706
14050	0.833333	0.897959	0.705882	0.944444	0.853556	0.795086
14060	0.921569	0.959184	0.676471	0.907407	0.891213	0.845024
14070	0.862745	0.938776	0.764706	0.925926	0.878661	0.830295
14080	0.901961	0.877551	0.705882	0.907407	0.870293	0.815785
14090	0.960784	0.897959	0.676471	0.907407	0.895397	0.850917
14100	0.872549	0.938776	0.705882	0.944444	0.878661	0.829006
14110	0.892157	0.918367	0.617647	0.87037	0.853556	0.791312
14120	0.872549	0.897959	0.647059	0.925926	0.857741	0.797956
14130	0.911765	0.897959	0.588235	0.888889	0.857741	0.79697
14140	0.970588	0.897959	0.705882	0.888889	0.899582	0.85695
14150	0.892157	0.918367	0.735294	0.907407	0.878661	0.828447
14160	0.931373	0.897959	0.735294	0.907407	0.891213	0.845548
14170	0.872549	0.979592	0.588235	0.888889	0.857741	0.798179
14180	0.892157	0.918367	0.647059	0.888889	0.861925	0.80368
14190	0.901961	0.938776	0.705882	0.907407	0.882845	0.834033
14200	0.882353	0.938776	0.735294	0.87037	0.870293	0.817429
14210	0.931373	0.959184	0.705882	0.925926	0.903766	0.862966
14220	0.892157	0.918367	0.705882	0.888889	0.870293	0.816039
14230	0.833333	0.938776	0.617647	0.962963	0.853556	0.794242
14240	0.901961	0.938776	0.647059	0.925926	0.878661	0.827178
14250	0.852941	0.897959	0.617647	0.925926	0.845188	0.781255
14260	0.921569	0.959184	0.588235	0.851852	0.866109	0.808911
14270	0.941176	0.959184	0.647059	0.907407	0.895397	0.851007
14280	0.862745	0.918367	0.588235	0.888889	0.841004	0.773952
14290	0.862745	0.938776	0.529412	0.888889	0.83682	0.767999
14300	0.862745	0.918367	0.617647	0.888889	0.845188	0.780771
14310	0.921569	0.897959	0.676471	0.851852	0.866109	0.809943
14320	0.931373	0.959184	0.676471	0.907407	0.895397	0.851055
14330	0.901961	0.918367	0.588235	0.925926	0.866109	0.808971
14340	0.872549	0.897959	0.764706	0.87037	0.861925	0.806145
14350	0.872549	0.938776	0.676471	0.87037	0.857741	0.799722
14360	0.892157	0.959184	0.470588	0.907407	0.849372	0.784739
14370	0.882353	0.938776	0.5	0.925926	0.849372	0.784839
14380	0.892157	0.918367	0.441176	0.925926	0.841004	0.772431
14390	0.833333	0.918367	0.705882	0.907407	0.849372	0.789689
14400	0.892157	0.938776	0.588235	0.87037	0.853556	0.791598
14410	0.872549	0.938776	0.647059	0.851852	0.849372	0.78713
14420	0.911765	0.918367	0.647059	0.87037	0.866109	0.809577
14430	0.931373	0.918367	0.647059	0.925926	0.887029	0.838778
14440	0.911765	0.959184	0.705882	0.925926	0.895397	0.851341
14450	0.931373	0.938776	0.588235	0.87037	0.870293	0.814919
14460	0.872549	0.959184	0.794118	0.925926	0.891213	0.84805
14470	0.960784	0.918367	0.705882	0.944444	0.912134	0.874816
14480	0.892157	0.959184	0.617647	0.944444	0.878661	0.82734
14490	0.901961	0.897959	0.705882	0.888889	0.870293	0.816003
14500	0.872549	0.938776	0.794118	0.907407	0.882845	0.836184
14510	0.931373	0.959184	0.617647	0.925926	0.891213	0.844854
14520	0.862745	0.897959	0.647059	0.925926	0.853556	0.793062
14530	0.931373	0.897959	0.529412	0.888889	0.857741	0.796817
14540	0.892157	0.959184	0.617647	0.888889	0.866109	0.809797
14550	0.931373	0.959184	0.558824	0.925926	0.882845	0.833101
14560	0.921569	0.897959	0.735294	0.851852	0.874477	0.821469
14570	0.872549	0.959184	0.794118	0.925926	0.891213	0.847962
14580	0.843137	0.918367	0.676471	0.888889	0.845188	0.783741
14590	0.872549	0.897959	0.705882	0.888889	0.857741	0.799273
14600	0.882353	0.918367	0.705882	0.87037	0.861925	0.803451
14610	0.921569	0.918367	0.529412	0.944444	0.870293	0.814733
14620	0.852941	0.877551	0.676471	0.944444	0.853556	0.793962
14630	0.872549	0.918367	0.764706	0.888889	0.870293	0.818435
14640	0.941176	0.877551	0.735294	0.888889	0.887029	0.839311
14650	0.872549	0.938776	0.882353	0.944444	0.903766	0.867211
14660	0.882353	0.938776	0.705882	0.925926	0.878661	0.828567
14670	0.852941	0.938776	0.647059	0.907407	0.853556	0.793531
14680	0.941176	0.918367	0.764706	0.907407	0.903766	0.863271
14690	0.921569	0.959184	0.676471	0.925926	0.895397	0.850951
14700	0.911765	0.918367	0.617647	0.851852	0.857741	0.797172
14710	0.872549	0.938776	0.647059	0.907407	0.861925	0.804493
14720	0.931373	0.938776	0.588235	0.944444	0.887029	0.838881
14730	0.95098	0.979592	0.588235	0.907407	0.895397	0.851308
14740	0.931373	0.938776	0.735294	0.888889	0.895397	0.851009
14750	0.901961	0.959184	0.529412	0.888889	0.857741	0.796918
14760	0.882353	0.938776	0.647059	0.907407	0.866109	0.810313
14770	0.941176	0.918367	0.735294	0.907407	0.899582	0.856932
14780	0.872549	0.877551	0.647059	0.907407	0.849372	0.786229
14790	0.911765	0.959184	0.735294	0.907407	0.895397	0.851789
14800	0.872549	0.897959	0.647059	0.888889	0.849372	0.786391
14810	0.911765	0.938776	0.558824	0.888889	0.861925	0.802876
14820	0.901961	0.938776	0.647059	0.87037	0.866109	0.809507
14830	0.901961	0.897959	0.676471	0.87037	0.861925	0.804492
14840	0.911765	0.897959	0.617647	0.907407	0.866109	0.809084
14850	0.872549	0.918367	0.647059	0.851852	0.845188	0.780318
14860	0.931373	0.918367	0.647059	0.907407	0.882845	0.832969
14870	0.872549	0.959184	0.705882	0.925926	0.878661	0.829069
14880	0.872549	0.938776	0.558824	0.925926	0.853556	0.791438
14890	0.911765	0.918367	0.823529	0.888889	0.895397	0.852519
14900	0.872549	0.938776	0.558824	0.888889	0.845188	0.780108
14910	0.872549	0.959184	0.794118	0.851852	0.874477	0.824875
14920	0.931373	0.918367	0.617647	0.87037	0.870293	0.815036
14930	0.901961	0.959184	0.676471	0.907407	0.882845	0.833579
14940	0.911765	0.918367	0.676471	0.907407	0.878661	0.827249
14950	0.921569	0.938776	0.617647	0.907407	0.878661	0.826985
14960	0.931373	0.938776	0.676471	0.925926	0.895397	0.850872
14970	0.921569	0.877551	0.647059	0.907407	0.870293	0.814813
14980	0.872549	0.938776	0.588235	0.907407	0.853556	0.792085
14990	0.931373	0.938776	0.764706	0.833333	0.887029	0.840096
15000	0.921569	0.959184	0.558824	0.907407	0.874477	0.820832
15010	0.852941	0.938776	0.5	0.944444	0.841004	0.773735
15020	0.852941	0.897959	0.647059	0.925926	0.849372	0.78681
15030	0.882353	0.918367	0.735294	0.851852	0.861925	0.805487
15040	0.872549	0.938776	0.588235	0.87037	0.845188	0.780092
15050	0.921569	0.877551	0.676471	0.87037	0.866109	0.809084
15060	0.95098	0.918367	0.676471	0.907407	0.895397	0.850919
15070	0.901961	0.918367	0.705882	0.888889	0.874477	0.822686
15080	0.892157	0.918367	0.558824	0.888889	0.849372	0.785246
15090	0.941176	0.959184	0.676471	0.907407	0.899582	0.856948
15100	0.872549	0.959184	0.705882	0.907407	0.874477	0.823131
15110	0.882353	0.938776	0.558824	0.907407	0.853556	0.791919
15120	0.95098	0.959184	0.794118	0.888889	0.916318	0.881145
15130	0.862745	0.918367	0.676471	0.925926	0.861925	0.805543
15140	0.911765	0.938776	0.617647	0.907407	0.874477	0.821149
15150	0.882353	0.918367	0.735294	0.925926	0.878661	0.828838
15160	0.921569	0.897959	0.647059	0.888889	0.870293	0.815207
15170	0.882353	0.918367	0.735294	0.907407	0.874477	0.822666
15180	0.892157	0.918367	0.735294	0.87037	0.870293	0.816252
15190	0.892157	0.918367	0.588235	0.944444	0.866109	0.809071
15200	0.882353	0.959184	0.647059	0.851852	0.857741	0.799223
15210	0.882353	0.897959	0.647059	0.833333	0.841004	0.774491
15220	0.862745	0.877551	0.588235	0.87037	0.828452	0.756827
15230	0.852941	0.918367	0.735294	0.907407	0.861925	0.806464
15240	0.852941	0.938776	0.558824	0.925926	0.845188	0.77982
15250	0.901961	0.938776	0.735294	0.907407	0.887029	0.840313
15260	0.882353	0.938776	0.470588	0.907407	0.841004	0.772809
15270	0.852941	0.938776	0.617647	0.925926	0.853556	0.793061
15280	0.862745	0.979592	0.529412	0.907407	0.849372	0.785818
15290	0.911765	0.938776	0.676471	0.907407	0.882845	0.833414
15300	0.931373	0.918367	0.647059	0.944444	0.891213	0.844774
15310	0.862745	0.959184	0.588235	0.907407	0.853556	0.792255
15320	0.911765	0.938776	0.647059	0.87037	0.870293	0.815305
15330	0.892157	0.979592	0.676471	0.907407	0.882845	0.833984
15340	0.892157	0.918367	0.647059	0.925926	0.870293	0.815699
15350	0.901961	0.979592	0.588235	0.925926	0.878661	0.827081
15360	0.901961	0.897959	0.705882	0.925926	0.878661	0.828134
15370	0.911765	0.918367	0.676471	0.925926	0.882845	0.833239
15380	0.882353	0.938776	0.647059	0.925926	0.870293	0.81601
15390	0.901961	0.897959	0.558824	0.87037	0.845188	0.778997
15400	0.901961	0.938776	0.735294	0.925926	0.891213	0.845915
15410	0.892157	0.959184	0.647059	0.925926	0.878661	0.827654
15420	0.892157	0.877551	0.676471	0.851852	0.849372	0.78776
15430	0.911765	0.918367	0.676471	0.925926	0.882845	0.833187
15440	0.941176	0.918367	0.764706	0.888889	0.899582	0.857044
15450	0.911765	0.918367	0.647059	0.925926	0.878661	0.826902
15460	0.862745	0.938776	0.705882	0.944444	0.874477	0.824281
15470	0.911765	0.918367	0.735294	0.888889	0.882845	0.834376
15480	0.911765	0.938776	0.558824	0.888889	0.861925	0.802802
15490	0.95098	0.897959	0.558824	0.907407	0.874477	0.821029
15500	0.892157	0.918367	0.617647	0.925926	0.866109	0.809975
15510	0.892157	0.959184	0.735294	0.907407	0.887029	0.840528
15520	0.911765	0.938776	0.705882	0.907407	0.887029	0.839919
15530	0.921569	0.938776	0.794118	0.925926	0.90795	0.869205
15540	0.921569	0.959184	0.676471	0.925926	0.895397	0.851068
15550	0.941176	0.938776	0.676471	0.888889	0.891213	0.845039
15560	0.872549	0.959184	0.794118	0.87037	0.878661	0.830561
15570	0.882353	0.959184	0.5	0.87037	0.841004	0.772853
15580	0.892157	0.938776	0.647059	0.888889	0.866109	0.809539
15590	0.911765	0.959184	0.735294	0.944444	0.903766	0.863392
15600	0.921569	0.959184	0.588235	0.925926	0.882845	0.832851
15610	0.843137	0.938776	0.705882	0.907407	0.857741	0.801257
15620	0.882353	0.938776	0.705882	0.907407	0.874477	0.822947
15630	0.872549	0.938776	0.676471	0.888889	0.861925	0.80546
15640	0.852941	0.938776	0.647059	0.907407	0.853556	0.793865
15650	0.843137	0.938776	0.588235	0.907407	0.841004	0.774374
15660	0.931373	0.918367	0.764706	0.925926	0.903766	0.863242
15670	0.95098	0.938776	0.617647	0.944444	0.899582	0.85704
15680	0.911765	0.979592	0.705882	0.87037	0.887029	0.83973
15690	0.901961	0.918367	0.676471	0.925926	0.878661	0.827286
15700	0.852941	0.959184	0.647059	0.925926	0.861925	0.805705
15710	0.921569	0.877551	0.647059	0.907407	0.870293	0.814955
15720	0.921569	0.938776	0.617647	0.851852	0.866109	0.809294
15730	0.882353	0.959184	0.764706	0.944444	0.895397	0.852638
15740	0.911765	0.959184	0.764706	0.907407	0.899582	0.857693
15750	0.813725	0.938776	0.617647	0.87037	0.824268	0.754982
15760	0.852941	0.918367	0.735294	0.851852	0.849372	0.788578
15770	0.911765	0.959184	0.705882	0.925926	0.895397	0.851239
15780	0.921569	0.897959	0.735294	0.907407	0.887029	0.83921
15790	0.921569	0.959184	0.735294	0.888889	0.895397	0.85185
15800	0.901961	0.897959	0.647059	0.925926	0.870293	0.815182
15810	0.892157	0.959184	0.647059	0.925926	0.878661	0.827654
15820	0.931373	0.918367	0.735294	0.925926	0.899582	0.856877
15830	0.843137	0.938776	0.588235	0.907407	0.841004	0.7753
15840	0.852941	0.959184	0.529412	0.87037	0.832636	0.762383
15850	0.901961	0.897959	0.558824	0.907407	0.853556	0.790819
15860	0.843137	0.979592	0.617647	0.888889	0.849372	0.78814
15870	0.911765	0.938776	0.647059	0.925926	0.882845	0.833363
15880	0.921569	0.918367	0.735294	0.888889	0.887029	0.83909
15890	0.921569	0.959184	0.647059	0.851852	0.874477	0.82161
15900	0.901961	0.938776	0.647059	0.944444	0.882845	0.833279
15910	0.911765	0.918367	0.676471	0.925926	0.882845	0.833015
15920	0.931373	0.938776	0.647059	0.925926	0.891213	0.844829
15930	0.901961	0.938776	0.852941	0.888889	0.899582	0.859442
15940	0.882353	0.959184	0.647059	0.888889	0.866109	0.809972
15950	0.941176	0.938776	0.705882	0.888889	0.895397	0.851077
15960	0.901961	0.938776	0.617647	0.925926	0.874477	0.821149
15970	0.892157	0.959184	0.705882	0.888889	0.878661	0.827989
15980	0.882353	0.897959	0.617647	0.907407	0.853556	0.792174
15990	0.921569	0.959184	0.676471	0.925926	0.895397	0.850951
16000	0.921569	0.877551	0.558824	0.888889	0.853556	0.790655
16010	0.882353	0.979592	0.617647	0.925926	0.874477	0.821756
16020	0.941176	0.897959	0.617647	0.907407	0.878661	0.82671
16030	0.882353	0.959184	0.529412	0.944444	0.861925	0.803526
16040	0.901961	0.979592	0.617647	0.907407	0.878661	0.827428
16050	0.921569	0.938776	0.676471	0.907407	0.887029	0.839272
16060	0.872549	0.938776	0.647059	0.907407	0.861925	0.804678
16070	0.941176	0.897959	0.588235	0.907407	0.874477	0.820669
16080	0.872549	0.918367	0.558824	0.851852	0.832636	0.761966
16090	0.901961	0.938776	0.764706	0.907407	0.891213	0.845911
16100	0.911765	0.959184	0.558824	0.944444	0.878661	0.826841
16110	0.892157	0.918367	0.558824	0.944444	0.861925	0.803168
16120	0.921569	0.959184	0.588235	0.907407	0.878661	0.826968
16130	0.862745	0.918367	0.705882	0.907407	0.861925	0.805849
16140	0.862745	0.918367	0.735294	0.907407	0.866109	0.812546
16150	0.911765	0.877551	0.735294	0.87037	0.870293	0.815803
16160	0.911765	0.877551	0.647059	0.87037	0.857741	0.797395
16170	0.911765	0.979592	0.735294	0.907407	0.899582	0.857725
16180	0.931373	0.938776	0.764706	0.925926	0.90795	0.869034
16190	0.852941	0.877551	0.588235	0.888889	0.828452	0.756692
16200	0.872549	0.918367	0.705882	0.907407	0.866109	0.810826
16210	0.921569	0.959184	0.735294	0.888889	0.895397	0.851444
16220	0.882353	0.918367	0.647059	0.925926	0.866109	0.809743
16230	0.921569	0.918367	0.647059	0.925926	0.882845	0.832906
16240	0.852941	0.897959	0.558824	0.907407	0.832636	0.761959
16250	0.892157	0.897959	0.676471	0.888889	0.861925	0.803904
16260	0.911765	0.918367	0.705882	0.888889	0.878661	0.827596
16270	0.892157	0.959184	0.617647	0.944444	0.878661	0.827178
16280	0.911765	0.979592	0.647059	0.907407	0.887029	0.839264
16290	0.901961	0.918367	0.647059	0.907407	0.870293	0.815426
16300	0.941176	0.938776	0.558824	0.888889	0.874477	0.821066
16310	0.862745	0.897959	0.647059	0.888889	0.845188	0.781679
16320	0.862745	0.938776	0.588235	0.944444	0.857741	0.798127
16330	0.931373	0.918367	0.705882	0.925926	0.895397	0.851007
16340	0.941176	0.959184	0.764706	0.907407	0.912134	0.875053
16350	0.911765	0.877551	0.647059	0.888889	0.861925	0.803284
16360	0.911765	0.918367	0.823529	0.907407	0.899582	0.858753
16370	0.911765	0.959184	0.735294	0.907407	0.895397	0.851652
16380	0.862745	0.918367	0.823529	0.925926	0.882845	0.836958
16390	0.882353	0.938776	0.735294	0.888889	0.874477	0.823071
16400	0.931373	0.897959	0.735294	0.907407	0.891213	0.845109
16410	0.931373	0.897959	0.764706	0.907407	0.895397	0.851353
16420	0.892157	0.918367	0.617647	0.944444	0.870293	0.814929
16430	0.862745	0.959184	0.588235	0.925926	0.857741	0.798127
16440	0.901961	0.938776	0.764706	0.907407	0.891213	0.846237
16450	0.941176	0.918367	0.617647	0.907407	0.882845	0.83286
16460	0.872549	0.897959	0.794118	0.907407	0.874477	0.825429
16470	0.921569	0.938776	0.588235	0.833333	0.857741	0.797348
16480	0.892157	0.918367	0.617647	0.888889	0.857741	0.797358
16490	0.95098	0.959184	0.794118	0.925926	0.924686	0.892937
16500	0.95098	0.938776	0.588235	0.907407	0.887029	0.838948
16510	0.911765	0.897959	0.529412	0.907407	0.853556	0.790537
16520	0.862745	0.897959	0.676471	0.888889	0.849372	0.786869
16530	0.901961	0.959184	0.764706	0.907407	0.895397	0.852049
16540	0.843137	0.959184	0.588235	0.907407	0.845188	0.780771
16550	0.901961	0.938776	0.529412	0.87037	0.849372	0.78543
16560	0.901961	0.959184	0.705882	0.907407	0.887029	0.839979
16570	0.872549	0.959184	0.794118	0.925926	0.891213	0.847697
16580	0.852941	0.918367	0.617647	0.907407	0.845188	0.781079
16590	0.882353	0.918367	0.764706	0.944444	0.887029	0.840772
16600	0.852941	0.959184	0.617647	0.87037	0.845188	0.781363
16610	0.901961	0.959184	0.676471	0.907407	0.882845	0.833485
16620	0.931373	0.959184	0.764706	0.925926	0.912134	0.875156
16630	0.892157	0.938776	0.647059	0.907407	0.870293	0.815372
16640	0.911765	0.938776	0.735294	0.944444	0.899582	0.857321
16650	0.823529	0.918367	0.764706	0.888889	0.849372	0.791409
16660	0.833333	0.938776	0.588235	0.925926	0.841004	0.776063
16670	0.901961	0.938776	0.676471	0.851852	0.866109	0.809672
16680	0.901961	0.979592	0.647059	0.925926	0.887029	0.839446
16690	0.911765	0.918367	0.676471	0.925926	0.882845	0.8333
16700	0.872549	0.897959	0.705882	0.925926	0.866109	0.810972
16710	0.931373	0.979592	0.705882	0.907407	0.903766	0.86301
16720	0.882353	0.979592	0.5	0.87037	0.845188	0.779444
16730	0.892157	0.938776	0.558824	0.888889	0.853556	0.79119
16740	0.921569	0.918367	0.558824	0.833333	0.849372	0.784747
16750	0.882353	0.959184	0.735294	0.925926	0.887029	0.840485
16760	0.892157	0.938776	0.735294	0.907407	0.882845	0.834389
16770	0.931373	0.979592	0.588235	0.888889	0.882845	0.833088
16780	0.882353	0.959184	0.588235	0.907407	0.861925	0.803468
16790	0.862745	0.959184	0.588235	0.962963	0.866109	0.809898
16800	0.892157	0.979592	0.647059	0.925926	0.882845	0.833579
16810	0.901961	0.938776	0.588235	0.87037	0.857741	0.797319
16820	0.862745	0.959184	0.705882	0.962963	0.882845	0.834645
16830	0.892157	0.918367	0.705882	0.888889	0.870293	0.81664
16840	0.862745	0.918367	0.735294	0.87037	0.857741	0.800366
16850	0.901961	0.938776	0.558824	0.87037	0.853556	0.791352
16860	0.843137	0.938776	0.647059	0.907407	0.849372	0.78834
16870	0.911765	0.897959	0.735294	0.851852	0.870293	0.81612
16880	0.911765	0.897959	0.764706	0.925926	0.891213	0.846113
16890	0.901961	0.918367	0.558824	0.87037	0.849372	0.785039
16900	0.911765	0.918367	0.705882	0.925926	0.887029	0.839352
16910	0.921569	0.959184	0.647059	0.925926	0.891213	0.845024
16920	0.882353	0.979592	0.676471	0.907407	0.878661	0.82819
16930	0.813725	0.918367	0.617647	0.87037	0.820084	0.749352
16940	0.862745	0.918367	0.647059	0.888889	0.849372	0.788115
16950	0.921569	0.938776	0.617647	0.907407	0.878661	0.826955
16960	0.882353	0.897959	0.529412	0.907407	0.841004	0.773135
16970	0.872549	0.918367	0.617647	0.888889	0.849372	0.785803
16980	0.911765	0.897959	0.705882	0.925926	0.882845	0.833517
16990	0.882353	0.938776	0.705882	0.907407	0.874477	0.822773
17000	0.901961	0.938776	0.705882	0.888889	0.878661	0.827641
17010	0.931373	0.938776	0.529412	0.907407	0.870293	0.814912
17020	0.921569	0.959184	0.647059	0.925926	0.891213	0.844995
17030	0.872549	0.938776	0.588235	0.907407	0.853556	0.791889
17040	0.931373	0.918367	0.647059	0.925926	0.887029	0.838871
17050	0.931373	0.959184	0.617647	0.888889	0.882845	0.83294
17060	0.931373	0.938776	0.735294	0.888889	0.895397	0.851295
17070	0.892157	0.918367	0.647059	0.925926	0.870293	0.815699
17080	0.901961	0.959184	0.588235	0.907407	0.870293	0.815138
17090	0.833333	0.918367	0.617647	0.925926	0.841004	0.776344
17100	0.95098	0.959184	0.647059	0.907407	0.899582	0.856994
17110	0.872549	0.918367	0.558824	0.907407	0.845188	0.779657
17120	0.872549	0.938776	0.735294	0.925926	0.878661	0.829172
17130	0.901961	0.938776	0.823529	0.925926	0.903766	0.86489
17140	0.901961	0.938776	0.617647	0.925926	0.874477	0.821206
17150	0.95098	0.877551	0.794118	0.925926	0.90795	0.869031
17160	0.901961	0.959184	0.588235	0.888889	0.866109	0.809318
17170	0.882353	0.918367	0.529412	0.907407	0.845188	0.77901
17180	0.872549	0.918367	0.676471	0.907407	0.861925	0.804809
17190	0.911765	0.959184	0.529412	0.888889	0.861925	0.802918
17200	0.921569	0.918367	0.617647	0.888889	0.870293	0.815305
17210	0.882353	0.959184	0.676471	0.907407	0.874477	0.822455
17220	0.931373	0.897959	0.764706	0.944444	0.903766	0.863065
17230	0.901961	0.877551	0.705882	0.888889	0.866109	0.810194
17240	0.941176	0.938776	0.647059	0.888889	0.887029	0.839014
17250	0.921569	0.918367	0.705882	0.944444	0.895397	0.85104
17260	0.911765	0.938776	0.735294	0.87037	0.882845	0.8336
17270	0.882353	0.959184	0.5	0.833333	0.832636	0.761123
17280	0.892157	0.959184	0.647059	0.925926	0.878661	0.827654
17290	0.941176	0.918367	0.647059	0.888889	0.882845	0.832844
17300	0.95098	0.938776	0.676471	0.888889	0.895397	0.851007
17310	0.882353	0.938776	0.647059	0.907407	0.866109	0.810242
17320	0.901961	0.918367	0.705882	0.87037	0.870293	0.816459
17330	0.911765	0.918367	0.705882	0.925926	0.887029	0.839463
17340	0.872549	0.918367	0.647059	0.87037	0.849372	0.786784
17350	0.911765	0.918367	0.617647	0.888889	0.866109	0.809333
17360	0.901961	0.877551	0.558824	0.907407	0.849372	0.784659
17370	0.931373	0.877551	0.529412	0.907407	0.857741	0.796633
17380	0.931373	0.918367	0.588235	0.925926	0.878661	0.82671
17390	0.843137	0.938776	0.647059	0.925926	0.853556	0.79329
17400	0.921569	0.959184	0.735294	0.851852	0.887029	0.839785
17410	0.921569	0.918367	0.705882	0.925926	0.891213	0.845115
17420	0.931373	0.938776	0.676471	0.888889	0.887029	0.839014
17430	0.833333	0.918367	0.617647	0.907407	0.83682	0.77093
17440	0.882353	0.938776	0.617647	0.907407	0.861925	0.804306
17450	0.901961	0.938776	0.588235	0.907407	0.866109	0.80906
17460	0.901961	0.877551	0.617647	0.87037	0.849372	0.785259
17470	0.882353	0.938776	0.588235	0.907407	0.857741	0.797389
17480	0.882353	0.938776	0.676471	0.851852	0.857741	0.798803
17490	0.892157	0.979592	0.705882	0.907407	0.887029	0.840195
17500	0.892157	0.938776	0.647059	0.944444	0.878661	0.827732
17510	0.882353	0.959184	0.588235	0.907407	0.861925	0.803719
17520	0.901961	0.897959	0.647059	0.907407	0.866109	0.80981
17530	0.911765	0.959184	0.705882	0.907407	0.891213	0.84563
17540	0.852941	0.918367	0.617647	0.907407	0.845188	0.780805
17550	0.911765	0.918367	0.705882	0.925926	0.887029	0.839564
17560	0.862745	0.918367	0.676471	0.888889	0.853556	0.793811
17570	0.862745	0.918367	0.676471	0.888889	0.853556	0.794339
17580	0.882353	0.938776	0.705882	0.888889	0.870293	0.816748
17590	0.901961	0.897959	0.617647	0.944444	0.870293	0.81534
17600	0.892157	0.897959	0.617647	0.888889	0.853556	0.7909
17610	0.911765	0.938776	0.647059	0.833333	0.861925	0.803506
17620	0.892157	0.959184	0.735294	0.888889	0.882845	0.834397
17630	0.882353	0.959184	0.676471	0.87037	0.866109	0.810983
17640	0.901961	0.938776	0.617647	0.944444	0.878661	0.827138
17650	0.823529	0.897959	0.529412	0.944444	0.824268	0.751825
17660	0.882353	0.938776	0.705882	0.888889	0.870293	0.817665
17670	0.872549	0.938776	0.764706	0.851852	0.866109	0.812171
17680	0.892157	0.938776	0.735294	0.925926	0.887029	0.840608
17690	0.892157	0.959184	0.705882	0.907407	0.882845	0.833414
17700	0.833333	0.938776	0.676471	0.907407	0.849372	0.789828
17710	0.901961	0.897959	0.529412	0.87037	0.841004	0.772737
17720	0.872549	0.938776	0.735294	0.888889	0.870293	0.817501
17730	0.931373	0.918367	0.823529	0.888889	0.903766	0.863634
17740	0.911765	0.938776	0.676471	0.888889	0.878661	0.8277
17750	0.892157	0.959184	0.647059	0.907407	0.874477	0.821699
17760	0.833333	0.959184	0.764706	0.907407	0.866109	0.814268
17770	0.911765	0.918367	0.676471	0.888889	0.874477	0.821322
17780	0.882353	0.959184	0.735294	0.907407	0.882845	0.835327
17790	0.931373	0.959184	0.5	0.907407	0.870293	0.815206
17800	0.862745	0.918367	0.647059	0.888889	0.849372	0.787066
17810	0.813725	0.918367	0.5	0.87037	0.803347	0.722596
17820	0.872549	0.897959	0.647059	0.87037	0.845188	0.781026
17830	0.901961	0.938776	0.529412	0.907407	0.857741	0.796756
17840	0.911765	0.897959	0.735294	0.925926	0.887029	0.839565
17850	0.852941	0.938776	0.647059	0.888889	0.849372	0.78746
17860	0.921569	0.938776	0.617647	0.87037	0.870293	0.81489
17870	0.852941	0.877551	0.764706	0.888889	0.853556	0.795784
17880	0.95098	0.918367	0.647059	0.925926	0.895397	0.850799
17890	0.960784	0.938776	0.676471	0.925926	0.90795	0.869125
17900	0.882353	0.938776	0.411765	0.888889	0.828452	0.754439
17910	0.862745	0.938776	0.705882	0.907407	0.866109	0.811934
17920	0.901961	0.918367	0.705882	0.907407	0.878661	0.828277
17930	0.882353	0.918367	0.735294	0.888889	0.870293	0.817657
17940	0.911765	0.897959	0.705882	0.907407	0.878661	0.827027
17950	0.892157	0.959184	0.558824	0.888889	0.857741	0.797626
17960	0.872549	0.918367	0.705882	0.907407	0.866109	0.810528
17970	0.892157	0.918367	0.764706	0.888889	0.878661	0.829278
17980	0.882353	0.938776	0.529412	0.907407	0.849372	0.784907
17990	0.941176	0.897959	0.617647	0.907407	0.878661	0.826717
18000	0.901961	0.938776	0.617647	0.925926	0.874477	0.821324
18010	0.921569	0.897959	0.705882	0.833333	0.866109	0.809577
18020	0.911765	0.877551	0.676471	0.944444	0.878661	0.827391
18030	0.882353	0.897959	0.676471	0.944444	0.870293	0.816156
18040	0.901961	0.959184	0.676471	0.907407	0.882845	0.83327
18050	0.852941	0.938776	0.647059	0.925926	0.857741	0.798975
18060	0.892157	0.979592	0.647059	0.925926	0.882845	0.833599
18070	0.95098	0.959184	0.617647	0.888889	0.891213	0.845031
18080	0.882353	0.938776	0.647059	0.87037	0.857741	0.798429
18090	0.911765	0.918367	0.676471	0.925926	0.882845	0.833015
18100	0.882353	0.959184	0.764706	0.925926	0.891213	0.846609
18110	0.911765	0.938776	0.647059	0.907407	0.878661	0.827124
18120	0.911765	0.938776	0.617647	0.907407	0.874477	0.821019
18130	0.843137	0.959184	0.470588	0.888889	0.824268	0.750264
18140	0.872549	0.938776	0.735294	0.888889	0.870293	0.818275
18150	0.852941	0.959184	0.735294	0.944444	0.878661	0.829797
18160	0.921569	0.959184	0.705882	0.907407	0.895397	0.851187
18170	0.892157	0.959184	0.647059	0.87037	0.866109	0.810261
18180	0.892157	0.938776	0.647059	0.907407	0.870293	0.815598
18190	0.892157	0.979592	0.794118	0.907407	0.899582	0.858972
18200	0.901961	0.918367	0.705882	0.888889	0.874477	0.821768
18210	0.852941	0.979592	0.647059	0.888889	0.857741	0.799779
18220	0.882353	0.959184	0.588235	0.888889	0.857741	0.79789
18230	0.901961	0.979592	0.647059	0.925926	0.887029	0.839513
18240	0.931373	0.918367	0.676471	0.87037	0.878661	0.827249
18250	0.911765	0.938776	0.588235	0.851852	0.857741	0.797304
18260	0.892157	0.938776	0.617647	0.925926	0.870293	0.815494
18270	0.852941	0.938776	0.647059	0.888889	0.849372	0.787124
18280	0.882353	0.918367	0.735294	0.907407	0.874477	0.822864
18290	0.911765	0.918367	0.764706	0.87037	0.882845	0.83396
18300	0.882353	0.918367	0.617647	0.888889	0.853556	0.791675
18310	0.882353	0.897959	0.588235	0.907407	0.849372	0.785339
18320	0.901961	0.979592	0.558824	0.907407	0.870293	0.81519
18330	0.892157	0.938776	0.647059	0.962963	0.882845	0.833239
18340	0.901961	0.938776	0.647059	0.907407	0.874477	0.821554
18350	0.941176	0.938776	0.558824	0.888889	0.874477	0.821167
18360	0.872549	0.938776	0.529412	0.925926	0.849372	0.785215
18370	0.862745	0.938776	0.676471	0.907407	0.861925	0.805204
18380	0.931373	0.918367	0.588235	0.888889	0.870293	0.814789
18390	0.931373	0.938776	0.794118	0.925926	0.912134	0.87537
18400	0.843137	0.938776	0.735294	0.907407	0.861925	0.807332
18410	0.882353	0.897959	0.588235	0.925926	0.853556	0.791605
18420	0.882353	0.959184	0.529412	0.907407	0.853556	0.791321
18430	0.911765	0.938776	0.647059	0.925926	0.882845	0.833151
18440	0.941176	0.959184	0.617647	0.888889	0.887029	0.838987
18450	0.931373	0.938776	0.705882	0.851852	0.882845	0.833153
18460	0.892157	0.938776	0.617647	0.907407	0.866109	0.809405
18470	0.931373	0.918367	0.735294	0.925926	0.899582	0.857351
18480	0.892157	0.979592	0.558824	0.907407	0.866109	0.809364
18490	0.901961	0.918367	0.735294	0.87037	0.874477	0.8227
18500	0.901961	0.918367	0.705882	0.888889	0.874477	0.822048
18510	0.892157	0.897959	0.5	0.925926	0.845188	0.778651
18520	0.901961	0.959184	0.676471	0.888889	0.878661	0.827597
18530	0.901961	0.918367	0.794118	0.907407	0.891213	0.84646
18540	0.872549	0.918367	0.676471	0.907407	0.861925	0.804687
18550	0.882353	0.959184	0.647059	0.944444	0.878661	0.827818
18560	0.882353	0.897959	0.735294	0.944444	0.878661	0.828529
18570	0.911765	0.938776	0.529412	0.87037	0.853556	0.790864
18580	0.892157	0.938776	0.617647	0.888889	0.861925	0.803439
18590	0.941176	0.897959	0.676471	0.888889	0.882845	0.832906
18600	0.843137	0.938776	0.735294	0.907407	0.861925	0.807056
18610	0.892157	0.938776	0.588235	0.907407	0.861925	0.803157
18620	0.862745	0.938776	0.735294	0.888889	0.866109	0.81238
18630	0.901961	0.938776	0.764706	0.944444	0.899582	0.857846
18640	0.862745	0.897959	0.617647	0.888889	0.841004	0.775067
18650	0.931373	0.938776	0.617647	0.925926	0.887029	0.839048
18660	0.921569	0.938776	0.705882	0.907407	0.891213	0.845377
18670	0.901961	0.959184	0.735294	0.944444	0.899582	0.857739
18680	0.911765	0.938776	0.676471	0.907407	0.882845	0.833395
18690	0.931373	0.897959	0.617647	0.907407	0.874477	0.820733
18700	0.843137	0.897959	0.588235	0.87037	0.824268	0.751489
18710	0.941176	0.918367	0.676471	0.888889	0.887029	0.838875
18720	0.911765	0.938776	0.647059	0.925926	0.882845	0.832888
18730	0.862745	0.959184	0.5	0.944444	0.849372	0.785368
18740	0.882353	0.938776	0.647059	0.925926	0.870293	0.815598
18750	0.882353	0.959184	0.588235	0.907407	0.861925	0.80335
18760	0.892157	0.959184	0.676471	0.907407	0.878661	0.828025
18770	0.921569	0.938776	0.647059	0.925926	0.887029	0.83916
18780	0.892157	0.959184	0.647059	0.907407	0.874477	0.821703
18790	0.921569	0.897959	0.676471	0.888889	0.874477	0.821065
18800	0.911765	0.897959	0.764706	0.888889	0.882845	0.834281
18810	0.892157	0.877551	0.617647	0.925926	0.857741	0.797357
18820	0.901961	0.918367	0.617647	0.925926	0.870293	0.815022
18830	0.901961	0.938776	0.529412	0.944444	0.866109	0.808837
18840	0.882353	0.959184	0.647059	0.944444	0.878661	0.828083
18850	0.901961	0.897959	0.705882	0.888889	0.870293	0.815759
