# Supplementary material for: Identifying luminal and basal mammary cell specific genes and their expression patterns during pregnancy
Source: PLoS One. 2022 Apr 29;17(4):e0267211. doi: 10.1371/journal.pone.0267211 (PMC9053804; doi:10.1371/journal.pone.0267211)
Supplement: S3 Table — (XLSX) [file pone.0267211.s003.xlsx]

## Sheet: GO_result
ONTOLOGY	ID	Description	GeneRatio	BgRatio	pvalue	p.adjust	qvalue	geneID	Count
BP	GO:0042060	wound healing	27/387	357/23355	6.55643e-11	2.43768e-07	1.99591e-07	11475/107589/12739/110135/18121/12740/14726/99571/11816/20927/242653/12173/12491/21857/12798/12389/109620/12737/12306/319197/19339/14066/14067/229521/22003/76509/11465	27
BP	GO:0120193	tight junction organization	13/387	91/23355	3.46724e-09	6.4456e-06	5.27751e-06	53624/12739/12740/70737/20927/242653/58187/218518/73608/54420/12737/18260/11465	13
BP	GO:0045216	cell-cell junction organization	18/387	208/23355	1.32359e-08	1.36447e-05	1.11719e-05	53624/14623/12739/12740/14619/70737/20927/242653/27375/58187/218518/73608/54420/12389/109620/12737/18260/11465	18
BP	GO:0034329	cell junction assembly	26/387	432/23355	1.83206e-08	1.36447e-05	1.11719e-05	53624/14623/12739/12740/20411/14619/245450/319476/211323/70737/242653/378937/58187/218518/73608/21961/20743/54420/12389/12737/11472/245537/19329/18260/11465/243961	26
BP	GO:0120192	tight junction assembly	12/387	86/23355	1.83495e-08	1.36447e-05	1.11719e-05	53624/12739/12740/70737/242653/58187/218518/73608/54420/12737/18260/11465	12
BP	GO:0007043	cell-cell junction assembly	15/387	148/23355	2.64922e-08	1.50414e-05	1.23156e-05	53624/14623/12739/12740/14619/70737/242653/58187/218518/73608/54420/12389/12737/18260/11465	15
BP	GO:1905954	positive regulation of lipid localization	14/387	128/23355	2.92872e-08	1.50414e-05	1.23156e-05	20750/12934/11816/14081/14077/16956/12491/12424/27410/11307/12389/11520/12306/13614	14
BP	GO:0061041	regulation of wound healing	14/387	129/23355	3.23646e-08	1.50414e-05	1.23156e-05	11475/107589/12739/110135/12740/99571/11816/20927/242653/12491/12389/12737/12306/11465	14
BP	GO:0070830	bicellular tight junction assembly	11/387	84/23355	1.41227e-07	5.83423e-05	4.77693e-05	53624/12739/12740/70737/242653/58187/218518/73608/54420/12737/18260	11
BP	GO:1903034	regulation of response to wounding	15/387	170/23355	1.67937e-07	6.24389e-05	5.11235e-05	11475/107589/12739/110135/12740/19242/99571/11816/20927/242653/12491/12389/12737/12306/11465	15
BP	GO:0043297	apical junction assembly	11/387	93/23355	4.05759e-07	0.000137147	0.000112292	53624/12739/12740/70737/242653/58187/218518/73608/54420/12737/18260	11
BP	GO:0052547	regulation of peptidase activity	23/387	422/23355	7.06363e-07	0.000218855	0.000179193	12739/12991/12740/14038/67701/17002/12406/21859/22373/20732/269275/21857/12424/19713/71856/12389/20201/20716/14066/20714/93672/69538/13036	23
BP	GO:0030198	extracellular matrix organization	19/387	306/23355	9.79134e-07	0.000254838	0.000208655	12827/17880/50706/14726/12826/12406/26427/12821/20732/67896/16854/11568/12389/12840/12306/12818/18826/11504/69538	19
BP	GO:0043062	extracellular structure organization	19/387	307/23355	1.02813e-06	0.000254838	0.000208655	12827/17880/50706/14726/12826/12406/26427/12821/20732/67896/16854/11568/12389/12840/12306/12818/18826/11504/69538	19
BP	GO:0045229	external encapsulating structure organization	19/387	307/23355	1.02813e-06	0.000254838	0.000208655	12827/17880/50706/14726/12826/12406/26427/12821/20732/67896/16854/11568/12389/12840/12306/12818/18826/11504/69538	19
BP	GO:0032370	positive regulation of lipid transport	11/387	105/23355	1.38884e-06	0.000270188	0.000221224	20750/12934/11816/14081/14077/12424/27410/11307/12389/12306/13614	11
BP	GO:1905048	regulation of metallopeptidase activity	5/387	13/23355	1.4045e-06	0.000270188	0.000221224	12739/12740/21859/21857/69538	5
BP	GO:0030336	negative regulation of cell migration	18/387	284/23355	1.41006e-06	0.000270188	0.000221224	12739/18121/19242/211323/11816/20927/242653/170942/17470/73608/269275/21857/12798/77125/22240/93672/21814/22003	18
BP	GO:1905952	regulation of lipid localization	15/387	201/23355	1.43999e-06	0.000270188	0.000221224	20750/12934/11816/14081/14077/16956/12491/12424/27410/11307/12389/11520/12306/13614/14566	15
BP	GO:0030100	regulation of endocytosis	16/387	228/23355	1.45341e-06	0.000270188	0.000221224	11816/12759/12491/16854/98878/192199/12389/13388/12306/22041/30878/233186/234779/56807/19329/229521	16
BP	GO:0050673	epithelial cell proliferation	23/387	443/23355	1.61879e-06	0.000286602	0.000234663	20692/16682/11839/18121/19242/11816/76905/14451/14183/12173/73608/14313/16590/12389/12737/13661/12560/30878/14066/14254/21814/18667/20271	23
BP	GO:2000146	negative regulation of cell motility	18/387	297/23355	2.65992e-06	0.000449526	0.000368061	12739/18121/19242/211323/11816/20927/242653/170942/17470/73608/269275/21857/12798/77125/22240/93672/21814/22003	18
BP	GO:0006898	receptor-mediated endocytosis	16/387	245/23355	3.69802e-06	0.000597794	0.000489459	17533/11816/12759/66141/12491/192199/97086/12389/13388/74015/12306/22041/30878/245537/234779/229521	16
BP	GO:0051271	negative regulation of cellular component movement	18/387	306/23355	4.03929e-06	0.000625753	0.000512352	12739/18121/19242/211323/11816/20927/242653/170942/17470/73608/269275/21857/12798/77125/22240/93672/21814/22003	18
BP	GO:0003018	vascular process in circulatory system	15/387	221/23355	4.65438e-06	0.0006922	0.000566757	11475/110135/99571/11816/20927/27375/12491/17130/12389/26357/319197/30878/13614/21814/18260	15
BP	GO:0042391	regulation of membrane potential	22/387	451/23355	7.38123e-06	0.00105552	0.000864231	19242/242653/667742/17002/16534/20272/12491/14397/12424/20266/11931/12389/109620/11472/14809/20238/245537/13614/13506/70357/20271/243961	22
BP	GO:0010876	lipid localization	23/387	488/23355	8.01927e-06	0.00110428	0.000904161	20750/432995/12934/50500/11816/19300/16534/14081/14077/16956/12491/269275/12424/27410/11307/12389/11520/272636/12306/76408/13614/14566/74596	23
BP	GO:0070633	transepithelial transport	6/387	30/23355	8.44524e-06	0.00112141	0.000918181	12739/242653/26357/13614/20522/11465	6
BP	GO:0019915	lipid storage	9/387	83/23355	9.57312e-06	0.00119049	0.000974743	432995/11816/16956/12491/269275/11307/12389/11520/74596	9
BP	GO:0031589	cell-substrate adhesion	19/387	358/23355	9.60587e-06	0.00119049	0.000974743	20750/110135/50706/20411/14726/19242/99571/12182/12491/67896/17130/140476/140474/277360/11472/223272/69538/76509/11465	19
BP	GO:0050878	regulation of body fluid levels	19/387	360/23355	1.03904e-05	0.0012163	0.000995874	214531/110135/12991/12740/14726/99571/11816/110935/16534/11830/12491/12389/12737/12994/12306/30878/14066/14067/13614	19
BP	GO:0007613	memory	12/387	154/23355	1.04684e-05	0.0012163	0.000995874	18121/57340/19242/11816/20927/98388/20203/12424/20238/432530/229521/243961	12
BP	GO:0040013	negative regulation of locomotion	18/387	332/23355	1.2352e-05	0.00139166	0.00113946	12739/18121/19242/211323/11816/20927/242653/170942/17470/73608/269275/21857/12798/77125/22240/93672/21814/22003	18
BP	GO:0006936	muscle contraction	17/387	303/23355	1.38465e-05	0.00151416	0.00123976	11475/107589/17880/22004/109624/233335/20266/16590/11931/12389/109620/17904/11472/13614/13506/20271/22003	17
BP	GO:0050678	regulation of epithelial cell proliferation	19/387	377/23355	1.97668e-05	0.0020998	0.00171926	20692/16682/18121/19242/11816/76905/14451/14183/12173/73608/12389/12737/12560/30878/14066/14254/21814/18667/20271	19
BP	GO:0003012	muscle system process	20/387	412/23355	2.05581e-05	0.00212319	0.00173842	11475/107589/17880/22004/109624/20927/233335/20266/16590/11931/12389/109620/17904/11472/18585/12818/13614/13506/20271/22003	20
BP	GO:0007409	axonogenesis	22/387	483/23355	2.13137e-05	0.00214174	0.00175361	18121/17755/12934/245450/319476/211323/11816/14451/14183/16574/12424/20266/19713/12904/360213/19339/22352/23964/245537/432530/68810/16005	22
BP	GO:0045104	intermediate filament cytoskeleton organization	7/387	52/23355	2.2874e-05	0.00223804	0.00183245	16667/16668/233335/99681/16664/109620/22352	7
BP	GO:0045103	intermediate filament-based process	7/387	53/23355	2.5983e-05	0.00247455	0.00202611	16667/16668/233335/99681/16664/109620/22352	7
BP	GO:0032368	regulation of lipid transport	12/387	169/23355	2.66224e-05	0.00247455	0.00202611	20750/12934/11816/14081/14077/12424/27410/11307/12389/12306/13614/14566	12
BP	GO:0070252	actin-mediated cell contraction	9/387	97/23355	3.39623e-05	0.0030798	0.00252166	11475/14726/20266/12389/109620/17904/13506/20271/22003	9
BP	GO:0014009	glial cell proliferation	7/387	56/23355	3.74621e-05	0.00331629	0.0027153	11839/19242/12759/20927/22352/20238/77125	7
BP	GO:0045765	regulation of angiogenesis	16/387	298/23355	4.20213e-05	0.00363337	0.00297492	20692/12827/19242/76905/20927/26427/12491/16854/13388/12654/319197/14066/11504/14254/242705/13036	16
BP	GO:1901342	regulation of vasculature development	16/387	302/23355	4.92653e-05	0.00416292	0.0034085	20692/12827/19242/76905/20927/26427/12491/16854/13388/12654/319197/14066/11504/14254/242705/13036	16
BP	GO:0043254	regulation of protein-containing complex assembly	20/387	441/23355	5.34376e-05	0.00441513	0.00361501	53624/17755/237860/11816/72333/12759/381280/12491/16854/17130/71769/12424/27410/12389/13860/277360/19339/18826/15893/22003	20
BP	GO:0032970	regulation of actin filament-based process	19/387	411/23355	6.35782e-05	0.00513878	0.00420751	11475/432995/237860/14726/12182/12798/12389/13860/109620/277360/50490/11472/118449/13614/13506/20271/22003/11465/243961	19
BP	GO:0016525	negative regulation of angiogenesis	9/387	110/23355	9.13864e-05	0.00722925	0.00591914	20692/12827/19242/20927/26427/12491/319197/11504/242705	9
BP	GO:1903115	regulation of actin filament-based movement	6/387	45/23355	9.39515e-05	0.00727733	0.0059585	11475/14726/12389/109620/13506/20271	6
BP	GO:0045109	intermediate filament organization	5/387	29/23355	0.000104174	0.00781167	0.00639601	16667/99681/16664/109620/22352	5
BP	GO:2000181	negative regulation of blood vessel morphogenesis	9/387	112/23355	0.000105052	0.00781167	0.00639601	20692/12827/19242/20927/26427/12491/319197/11504/242705	9
BP	GO:1901343	negative regulation of vasculature development	9/387	113/23355	0.000112502	0.00820163	0.0067153	20692/12827/19242/20927/26427/12491/319197/11504/242705	9
BP	GO:0006869	lipid transport	19/387	438/23355	0.00014578	0.0104233	0.00853432	20750/12934/50500/11816/19300/16534/14081/14077/12491/12424/27410/11307/12389/11520/272636/12306/76408/13614/14566	19
BP	GO:0001894	tissue homeostasis	14/387	266/23355	0.000154653	0.010849	0.00888292	20750/20927/27375/71769/27410/140474/19126/50490/12818/12560/22041/18260/13036/12349	14
BP	GO:0050680	negative regulation of epithelial cell proliferation	10/387	148/23355	0.000186539	0.0128221	0.0104984	20692/16682/19242/11816/14451/14183/73608/12389/14254/21814	10
BP	GO:0061045	negative regulation of wound healing	7/387	72/23355	0.000189676	0.0128221	0.0104984	12739/110135/99571/11816/20927/242653/12306	7
BP	GO:0051648	vesicle localization	11/387	178/23355	0.000197804	0.0131328	0.0107528	12934/14183/89867/16574/360213/19339/12560/327814/245537/19329/229521	11
BP	GO:0035051	cardiocyte differentiation	11/387	179/23355	0.000207689	0.0135471	0.0110921	17880/211323/17130/13388/14275/216850/50490/11472/12818/13614/21814	11
BP	GO:1903036	positive regulation of response to wounding	7/387	74/23355	0.00022525	0.0140511	0.0115047	107589/12739/12740/19242/12491/12737/11465	7
BP	GO:0032373	positive regulation of sterol transport	5/387	34/23355	0.000228053	0.0140511	0.0115047	11816/27410/11307/12389/12306	5
BP	GO:0032376	positive regulation of cholesterol transport	5/387	34/23355	0.000228053	0.0140511	0.0115047	11816/27410/11307/12389/12306	5
BP	GO:0050679	positive regulation of epithelial cell proliferation	12/387	212/23355	0.00023278	0.0140511	0.0115047	18121/19242/76905/14451/14183/12173/12389/12737/12560/30878/14066/20271	12
BP	GO:0010466	negative regulation of peptidase activity	13/387	244/23355	0.000234311	0.0140511	0.0115047	12991/14038/67701/17002/12406/21859/22373/20732/21857/71856/20716/20714/93672	13
BP	GO:0007612	learning	11/387	182/23355	0.000239889	0.0140714	0.0115213	18121/57340/19242/20927/98388/12424/16590/20238/245537/229521/243961	11
BP	GO:0045807	positive regulation of endocytosis	9/387	125/23355	0.000242219	0.0140714	0.0115213	11816/12759/12491/12389/13388/12306/22041/30878/234779	9
BP	GO:0015849	organic acid transport	15/387	313/23355	0.000252362	0.0144351	0.0118191	12934/11816/19300/14081/14077/12491/12424/14275/26357/11520/268706/105727/76408/13614/20522	15
BP	GO:0051962	positive regulation of nervous system development	16/387	352/23355	0.000287174	0.0161775	0.0132457	18121/17755/19242/245450/319476/211323/11816/378937/20732/16590/12904/22352/20238/22041/245537/77125	16
BP	GO:0018108	peptidyl-tyrosine phosphorylation	15/387	318/23355	0.00029876	0.0162029	0.0132666	11839/211323/14183/12182/12491/12424/98878/16590/12389/50490/79566/80794/93672/14254/12702	15
BP	GO:0007160	cell-matrix adhesion	12/387	218/23355	0.000300532	0.0162029	0.0132666	110135/50706/20411/99571/12182/12491/140476/140474/11472/223272/76509/11465	12
BP	GO:0086091	regulation of heart rate by cardiac conduction	5/387	36/23355	0.000300699	0.0162029	0.0132666	20266/12389/109620/13506/20271	5
BP	GO:0030048	actin filament-based movement	9/387	129/23355	0.0003064	0.0162742	0.0133249	11475/14726/20266/12389/109620/17904/13506/20271/22003	9
BP	GO:0090303	positive regulation of wound healing	6/387	56/23355	0.000321371	0.016829	0.0137792	107589/12739/12740/12491/12737/11465	6
BP	GO:0018212	peptidyl-tyrosine modification	15/387	321/23355	0.000329985	0.0169466	0.0138755	11839/211323/14183/12182/12491/12424/98878/16590/12389/50490/79566/80794/93672/14254/12702	15
BP	GO:0051650	establishment of vesicle localization	10/387	159/23355	0.000332733	0.0169466	0.0138755	12934/14183/89867/16574/360213/19339/12560/327814/19329/229521	10
BP	GO:0019731	antibacterial humoral response	8/387	104/23355	0.000341269	0.0170036	0.0139221	110135/14038/100689/67701/17002/22373/71856/22041	8
BP	GO:0071709	membrane assembly	5/387	37/23355	0.000342999	0.0170036	0.0139221	12389/12306/245537/229521/73712	5
BP	GO:0090287	regulation of cellular response to growth factor stimulus	14/387	289/23355	0.000361073	0.0176641	0.0144629	14314/18121/76905/26427/80752/17130/14313/69121/12389/13388/14275/30878/27528/21814	14
BP	GO:0014015	positive regulation of gliogenesis	7/387	81/23355	0.000394255	0.0190369	0.015587	18121/19242/20732/22352/20238/22041/77125	7
BP	GO:0050900	leukocyte migration	16/387	364/23355	0.00041535	0.0196758	0.0161101	20750/19242/57266/56069/12182/17470/16854/54698/16590/13860/20201/277360/15223/77125/13614/14254	16
BP	GO:0007528	neuromuscular junction development	6/387	59/23355	0.000427784	0.0196758	0.0161101	20411/19242/12826/14183/19024/243961	6
BP	GO:0098900	regulation of action potential	6/387	59/23355	0.000427784	0.0196758	0.0161101	12491/12389/109620/13506/70357/20271	6
BP	GO:0010875	positive regulation of cholesterol efflux	4/387	22/23355	0.000428656	0.0196758	0.0161101	11816/27410/11307/12389	4
BP	GO:0086065	cell communication involved in cardiac conduction	5/387	39/23355	0.000440933	0.0198054	0.0162162	20266/12389/109620/13506/20271	5
BP	GO:0048738	cardiac muscle tissue development	13/387	261/23355	0.000447005	0.0198054	0.0162162	17880/18121/211323/14183/13388/109620/216850/50490/11472/12818/13614/21814/22003	13
BP	GO:0002064	epithelial cell development	13/387	262/23355	0.000463449	0.0198054	0.0162162	12739/72333/70737/14183/27375/218518/140476/13388/53868/12737/319197/22352/18667	13
BP	GO:0010720	positive regulation of cell development	16/387	368/23355	0.000467812	0.0198054	0.0162162	18121/17755/19242/211323/11816/12173/20732/16590/19713/97086/12904/277360/22352/20238/22041/77125	16
BP	GO:0019730	antimicrobial humoral response	10/387	166/23355	0.000468155	0.0198054	0.0162162	110135/14038/100689/57266/67701/17002/22373/16854/71856/22041	10
BP	GO:0030324	lung development	12/387	229/23355	0.000468501	0.0198054	0.0162162	20692/18121/14726/14183/27410/12654/19339/20238/15223/18667/20522/13036	12
BP	GO:0055078	sodium ion homeostasis	6/387	60/23355	0.000468767	0.0198054	0.0162162	20750/110935/20272/11931/22270/13614	6
BP	GO:0050730	regulation of peptidyl-tyrosine phosphorylation	13/387	263/23355	0.000480403	0.020069	0.016432	11839/211323/12182/12491/12424/98878/16590/12389/50490/79566/80794/93672/12702	13
BP	GO:0001508	action potential	9/387	138/23355	0.000503201	0.0207878	0.0170205	242653/20272/12491/20266/12389/109620/13506/70357/20271	9
BP	GO:0030323	respiratory tube development	12/387	232/23355	0.000526096	0.0214948	0.0175994	20692/18121/14726/14183/27410/12654/19339/20238/15223/18667/20522/13036	12
BP	GO:0051017	actin filament bundle assembly	10/387	169/23355	0.000538784	0.0217739	0.0178279	20411/109624/13860/50490/18826/118449/22240/22003/11465/243961	10
BP	GO:0003229	ventricular cardiac muscle tissue development	6/387	62/23355	0.000559864	0.0223825	0.0183263	18121/14183/109620/12818/21814/22003	6
BP	GO:0045446	endothelial cell differentiation	8/387	113/23355	0.000596188	0.0235811	0.0193077	12739/14314/14726/27375/218518/13388/12737/216850	8
BP	GO:0097479	synaptic vesicle localization	6/387	63/23355	0.000610279	0.0238844	0.019556	12934/14183/16574/360213/19339/245537	6
BP	GO:0061572	actin filament bundle organization	10/387	172/23355	0.000618018	0.0239353	0.0195977	20411/109624/13860/50490/18826/118449/22240/22003/11465/243961	10
BP	GO:2000193	positive regulation of fatty acid transport	5/387	42/23355	0.000625528	0.0239764	0.0196313	12934/14081/14077/12424/13614	5
BP	GO:0045861	negative regulation of proteolysis	15/387	342/23355	0.000637905	0.0242013	0.0198155	12991/14038/14451/67701/17002/12406/21859/22373/20732/21857/71856/20716/20714/93672/69065	15
BP	GO:0042063	gliogenesis	15/387	343/23355	0.000657244	0.0246832	0.02021	11839/18121/19242/211323/12759/20927/20732/18991/13388/20201/22352/20238/22041/245537/77125	15
BP	GO:0031630	regulation of synaptic vesicle fusion to presynaptic active zone membrane	3/387	11/23355	0.000674785	0.0247118	0.0202335	14809/19339/12890	3
BP	GO:0010952	positive regulation of peptidase activity	10/387	174/23355	0.000676009	0.0247118	0.0202335	12739/12740/269275/12424/19713/20201/14066/93672/69538/13036	10
BP	GO:0007611	learning or memory	14/387	308/23355	0.000677947	0.0247118	0.0202335	18121/57340/19242/11816/20927/98388/20203/12424/16590/20238/245537/432530/229521/243961	14
BP	GO:0015908	fatty acid transport	9/387	145/23355	0.000719492	0.0257979	0.0211227	12934/11816/19300/14081/14077/12491/12424/11520/13614	9
BP	GO:0015909	long-chain fatty acid transport	6/387	65/23355	0.000721619	0.0257979	0.0211227	11816/19300/14081/14077/12491/11520	6
BP	GO:0098742	cell-cell adhesion via plasma-membrane adhesion molecules	11/387	209/23355	0.00077072	0.0267036	0.0218642	12739/245450/72333/54698/19713/13512/12737/23964/12560/68810/13506	11
BP	GO:0044091	membrane biogenesis	5/387	44/23355	0.000777263	0.0267036	0.0218642	12389/12306/245537/229521/73712	5
BP	GO:0086002	cardiac muscle cell action potential involved in contraction	5/387	44/23355	0.000777263	0.0267036	0.0218642	20266/12389/109620/13506/20271	5
BP	GO:0030193	regulation of blood coagulation	6/387	66/23355	0.000782864	0.0267036	0.0218642	110135/99571/11816/12491/12389/12306	6
BP	GO:0097006	regulation of plasma lipoprotein particle levels	6/387	66/23355	0.000782864	0.0267036	0.0218642	11816/20927/16956/12491/11307/12306	6
BP	GO:1903035	negative regulation of response to wounding	7/387	91/23355	0.000797046	0.0269402	0.022058	12739/110135/99571/11816/20927/242653/12306	7
BP	GO:0090596	sensory organ morphogenesis	14/387	315/23355	0.000842911	0.0280012	0.0229267	14623/18121/19242/14451/14183/11830/140476/15372/13388/50530/19126/13614/14254/225998	14
BP	GO:1900046	regulation of hemostasis	6/387	67/23355	0.000848045	0.0280012	0.0229267	110135/99571/11816/12491/12389/12306	6
BP	GO:0043588	skin development	13/387	280/23355	0.000859803	0.0280012	0.0229267	214531/16667/12740/72333/14183/14313/18991/545975/231470/13388/109620/12737/12560	13
BP	GO:0043114	regulation of vascular permeability	5/387	45/23355	0.000862677	0.0280012	0.0229267	11816/20927/27375/319197/18260	5
BP	GO:1901890	positive regulation of cell junction assembly	8/387	120/23355	0.000885942	0.0280012	0.0229267	12739/245450/319476/242653/378937/12389/12737/245537	8
BP	GO:0016264	gap junction assembly	3/387	12/23355	0.000888689	0.0280012	0.0229267	14623/14619/12389	3
BP	GO:0033700	phospholipid efflux	3/387	12/23355	0.000888689	0.0280012	0.0229267	11816/27410/11307	3
BP	GO:0098911	regulation of ventricular cardiac muscle cell action potential	3/387	12/23355	0.000888689	0.0280012	0.0229267	12389/109620/13506	3
BP	GO:1903522	regulation of blood circulation	12/387	249/23355	0.00097704	0.0305263	0.0249943	110135/99571/17130/20266/11931/12389/109620/30878/13614/13506/20271/22003	12
BP	GO:0045600	positive regulation of fat cell differentiation	6/387	69/23355	0.000990892	0.0307011	0.0251374	21990/16956/50722/22419/74596/246747	6
BP	GO:0050818	regulation of coagulation	6/387	70/23355	0.0010689	0.0328444	0.0268922	110135/99571/11816/12491/12389/12306	6
BP	GO:0060537	muscle tissue development	18/387	477/23355	0.0011058	0.0332635	0.0272354	107589/17880/18121/211323/14183/20203/433294/12389/13388/109620/216850/17904/50490/11472/12818/13614/21814/22003	18
BP	GO:0071402	cellular response to lipoprotein particle stimulus	4/387	28/23355	0.00110938	0.0332635	0.0272354	11816/16956/12491/11307	4
BP	GO:0086005	ventricular cardiac muscle cell action potential	4/387	28/23355	0.00110938	0.0332635	0.0272354	12389/109620/13506/20271	4
BP	GO:0038166	angiotensin-activated signaling pathway	3/387	13/23355	0.00114115	0.033673	0.0275707	12389/11472/12349	3
BP	GO:0060670	branching involved in labyrinthine layer morphogenesis	3/387	13/23355	0.00114115	0.033673	0.0275707	14183/20732/12702	3
BP	GO:0014013	regulation of gliogenesis	8/387	125/23355	0.00115486	0.0338092	0.0276822	18121/19242/20927/20732/22352/20238/22041/77125	8
BP	GO:0030595	leukocyte chemotaxis	11/387	220/23355	0.00116984	0.0339802	0.0278222	20750/19242/57266/56069/12182/16854/16590/20201/277360/13614/14254	11
BP	GO:0010810	regulation of cell-substrate adhesion	11/387	221/23355	0.0012133	0.0349692	0.028632	20750/50706/14726/19242/12182/12491/67896/140474/277360/76509/11465	11
BP	GO:0008542	visual learning	6/387	72/23355	0.00123898	0.0354348	0.0290132	18121/20927/12424/16590/20238/245537	6
BP	GO:0031338	regulation of vesicle fusion	4/387	29/23355	0.00127021	0.0360285	0.0294993	12306/14809/19339/12890	4
BP	GO:0003158	endothelium development	8/387	127/23355	0.00127912	0.0360285	0.0294993	12739/14314/14726/27375/218518/13388/12737/216850	8
BP	GO:0002027	regulation of heart rate	7/387	99/23355	0.00130997	0.03662	0.0299836	20266/12389/109620/13614/13506/20271/22003	7
BP	GO:0050808	synapse organization	18/387	486/23355	0.00136168	0.0376708	0.0308439	20692/20411/19242/245450/319476/12826/211323/11816/72333/14183/378937/20743/19024/19339/327814/245537/19329/243961	18
BP	GO:0015850	organic hydroxy compound transport	12/387	259/23355	0.00136782	0.0376708	0.0308439	20750/11816/12491/16854/27410/11307/12389/12306/19339/76408/80976/229521	12
BP	GO:0048489	synaptic vesicle transport	5/387	50/23355	0.00139836	0.0382287	0.0313008	12934/14183/16574/360213/19339	5
BP	GO:0086069	bundle of His cell to Purkinje myocyte communication	3/387	14/23355	0.00143461	0.0389333	0.0318777	109620/13506/20271	3
BP	GO:0042908	xenobiotic transport	4/387	30/23355	0.00144666	0.0389759	0.0319126	27410/26357/12737/76408	4
BP	GO:0030510	regulation of BMP signaling pathway	7/387	101/23355	0.00147153	0.0390797	0.0319975	14314/18121/17130/14313/69121/12389/21814	7
BP	GO:0030593	neutrophil chemotaxis	7/387	101/23355	0.00147153	0.0390797	0.0319975	20750/56069/12182/16854/20201/277360/13614	7
BP	GO:0060541	respiratory system development	12/387	262/23355	0.00150753	0.0397517	0.0325478	20692/18121/14726/14183/27410/12654/19339/20238/15223/18667/20522/13036	12
BP	GO:0072001	renal system development	14/387	336/23355	0.00155398	0.0405382	0.0331917	12705/20750/18121/12826/14183/17130/231470/19713/13388/269152/22270/19126/319197/11504	14
BP	GO:0035296	regulation of tube diameter	9/387	162/23355	0.00157006	0.0405382	0.0331917	11475/110135/99571/11816/17130/12389/30878/13614/21814	9
BP	GO:0097746	blood vessel diameter maintenance	9/387	162/23355	0.00157006	0.0405382	0.0331917	11475/110135/99571/11816/17130/12389/30878/13614/21814	9
BP	GO:0014706	striated muscle tissue development	17/387	453/23355	0.00159618	0.0409283	0.0335112	17880/18121/211323/14183/20203/433294/12389/13388/109620/216850/17904/50490/11472/12818/13614/21814/22003	17
BP	GO:0035150	regulation of tube size	9/387	163/23355	0.00163813	0.041492	0.0339727	11475/110135/99571/11816/17130/12389/30878/13614/21814	9
BP	GO:0007632	visual behavior	6/387	76/23355	0.00164048	0.041492	0.0339727	18121/20927/12424/16590/20238/245537	6
BP	GO:0055074	calcium ion homeostasis	18/387	496/23355	0.00170333	0.0427903	0.0350357	20750/57340/11816/110935/224079/72244/20203/12491/433294/171382/11931/12389/19216/319197/234779/208659/13614/20271	18
BP	GO:0019755	one-carbon compound transport	3/387	15/23355	0.00177134	0.0442003	0.0361901	11830/22270/12349	3
BP	GO:0055010	ventricular cardiac muscle tissue morphogenesis	5/387	53/23355	0.00181889	0.0443636	0.0363238	18121/14183/109620/21814/22003	5
BP	GO:1902903	regulation of supramolecular fiber organization	15/387	380/23355	0.00182004	0.0443636	0.0363238	17755/237860/11816/12759/11568/12389/13860/277360/50490/11472/118449/13614/22003/11465/243961	15
BP	GO:0042310	vasoconstriction	7/387	105/23355	0.001841	0.0443636	0.0363238	11475/110135/99571/17130/12389/30878/13614	7
BP	GO:0097191	extrinsic apoptotic signaling pathway	11/387	233/23355	0.00184662	0.0443636	0.0363238	16668/110135/99571/14451/21859/16854/80797/19713/12389/77125/66813	11
BP	GO:0010874	regulation of cholesterol efflux	4/387	32/23355	0.00184948	0.0443636	0.0363238	11816/27410/11307/12389	4
BP	GO:0040036	regulation of fibroblast growth factor receptor signaling pathway	4/387	32/23355	0.00184948	0.0443636	0.0363238	18121/26427/80752/30878	4
BP	GO:0007178	transmembrane receptor protein serine/threonine kinase signaling pathway	15/387	381/23355	0.00186678	0.0444916	0.0364287	12705/14314/18121/76905/269275/17130/14313/69121/12389/14275/22352/22041/27528/21814/14566	15
BP	GO:0031646	positive regulation of nervous system process	5/387	54/23355	0.00197767	0.0461111	0.0377547	211323/20203/12424/22041/245537	5
BP	GO:0034113	heterotypic cell-cell adhesion	5/387	54/23355	0.00197767	0.0461111	0.0377547	110135/99571/17470/109620/13506	5
BP	GO:0045862	positive regulation of proteolysis	14/387	345/23355	0.00198434	0.0461111	0.0377547	12739/12740/11816/12759/269275/12424/19713/12389/20201/14066/77125/93672/69538/13036	14
BP	GO:0050890	cognition	14/387	345/23355	0.00198434	0.0461111	0.0377547	18121/57340/19242/11816/20927/98388/20203/12424/16590/20238/245537/432530/229521/243961	14
BP	GO:0007596	blood coagulation	9/387	168/23355	0.00201482	0.0465286	0.0380965	110135/14726/99571/11816/12491/12389/12306/14066/14067	9
BP	GO:0019229	regulation of vasoconstriction	6/387	80/23355	0.00213388	0.0484999	0.0397106	110135/99571/17130/12389/30878/13614	6
BP	GO:0032892	positive regulation of organic acid transport	5/387	55/23355	0.00214634	0.0484999	0.0397106	12934/14081/14077/12424/13614	5
BP	GO:1900271	regulation of long-term synaptic potentiation	5/387	55/23355	0.00214634	0.0484999	0.0397106	19242/11816/19339/245537/432530	5
BP	GO:0055091	phospholipid homeostasis	3/387	16/23355	0.00215348	0.0484999	0.0397106	14077/27410/11307	3
BP	GO:0042471	ear morphogenesis	8/387	138/23355	0.00216541	0.0484999	0.0397106	14623/18121/14451/14183/140476/15372/13388/13614	8
BP	GO:0007599	hemostasis	9/387	170/23355	0.00218358	0.0486141	0.0398041	110135/14726/99571/11816/12491/12389/12306/14066/14067	9
CC	GO:0045177	apical part of cell	33/401	460/23177	6.30788e-12	1.46185e-09	1.09064e-09	14623/20750/12740/14726/16008/110935/16534/11830/66141/27375/218518/12491/20743/11931/140474/12389/72027/13388/14275/26357/12737/22270/18414/19126/50490/22041/105727/19329/18260/20522/76509/12349/11465	33
CC	GO:0045178	basal part of cell	26/401	288/23177	7.5353e-12	1.46185e-09	1.09064e-09	53624/12740/14726/242653/110935/16534/11830/240638/218518/11931/97086/16664/54420/12389/14275/109620/12737/12306/22041/224116/105727/76408/13614/19329/20522/12349	26
CC	GO:0016324	apical plasma membrane	28/401	354/23177	2.7466e-11	3.55227e-09	2.65023e-09	14623/12740/14726/16008/110935/16534/11830/27375/218518/20743/11931/140474/12389/72027/13388/14275/26357/12737/22270/18414/19126/50490/22041/105727/19329/18260/20522/76509	28
CC	GO:0062023	collagen-containing extracellular matrix	29/401	386/23177	4.17526e-11	3.55975e-09	2.65581e-09	20692/12827/14264/110135/50706/19242/99571/12826/14183/20200/12406/12821/21859/67896/16854/21857/18295/231470/12111/140474/12840/50530/12306/12818/22041/14066/11504/20714/12950	29
CC	GO:0009925	basal plasma membrane	24/401	265/23177	4.58731e-11	3.55975e-09	2.65581e-09	53624/12740/14726/242653/110935/16534/11830/240638/218518/11931/97086/54420/12389/14275/109620/12737/12306/22041/224116/105727/76408/19329/20522/12349	24
CC	GO:0016323	basolateral plasma membrane	19/401	232/23177	2.56114e-08	1.65621e-06	1.23564e-06	53624/14726/242653/110935/16534/240638/218518/11931/97086/54420/12389/14275/109620/12737/12306/105727/76408/19329/12349	19
CC	GO:0001725	stress fiber	11/401	86/23177	2.77519e-07	1.34597e-05	1.00418e-05	11475/107589/17880/20411/98932/72333/12798/12306/50490/18826/118449	11
CC	GO:0097517	contractile actin filament bundle	11/401	86/23177	2.77519e-07	1.34597e-05	1.00418e-05	11475/107589/17880/20411/98932/72333/12798/12306/50490/18826/118449	11
CC	GO:0015629	actin cytoskeleton	26/401	500/23177	7.40036e-07	2.69061e-05	2.00738e-05	14623/11475/107589/17880/22004/20411/16669/98932/109624/72333/70737/11468/71007/20743/12798/17904/12306/50490/11472/18826/118449/22240/68810/14254/22003/11465	26
CC	GO:0032432	actin filament bundle	11/401	95/23177	7.70755e-07	2.69061e-05	2.00738e-05	11475/107589/17880/20411/98932/72333/12798/12306/50490/18826/118449	11
CC	GO:0042641	actomyosin	11/401	95/23177	7.70755e-07	2.69061e-05	2.00738e-05	11475/107589/17880/20411/98932/72333/12798/12306/50490/18826/118449	11
CC	GO:0005604	basement membrane	12/401	116/23177	8.32149e-07	2.69061e-05	2.00738e-05	20692/12827/19242/12826/12821/21859/67896/21857/231470/12306/22041/11504	12
CC	GO:0016328	lateral plasma membrane	9/401	66/23177	1.96802e-06	5.87378e-05	4.38223e-05	53624/12739/12740/14619/110935/11931/12737/18260/20271	9
CC	GO:0016327	apicolateral plasma membrane	6/401	25/23177	3.46375e-06	9.59953e-05	7.16188e-05	53624/12739/12740/16669/54420/18260	6
CC	GO:0043296	apical junction complex	13/401	158/23177	3.94073e-06	0.000101934	7.60493e-05	53624/12739/12740/70737/242653/27375/58187/218518/73608/54420/12737/18260/11465	13
CC	GO:0005923	bicellular tight junction	12/401	137/23177	4.85641e-06	0.000117768	8.78627e-05	53624/12739/12740/70737/242653/27375/58187/218518/73608/54420/12737/18260	12
CC	GO:0070160	tight junction	12/401	146/23177	9.35454e-06	0.000213504	0.000159288	53624/12739/12740/70737/242653/27375/58187/218518/73608/54420/12737/18260	12
CC	GO:0042383	sarcolemma	12/401	166/23177	3.39352e-05	0.000731492	0.000545741	16669/20927/12491/233335/12672/20266/12111/11931/12389/12306/18585/20271	12
CC	GO:0030055	cell-substrate junction	12/401	180/23177	7.46106e-05	0.00152363	0.00113673	20411/72333/12821/21961/12389/140629/50490/11472/18826/118449/223272/68810	12
CC	GO:0005925	focal adhesion	11/401	167/23177	0.000164328	0.00318796	0.00237843	20411/72333/21961/12389/140629/50490/11472/18826/118449/223272/68810	11
CC	GO:0043292	contractile fiber	13/401	229/23177	0.000191522	0.0035386	0.00264003	11475/17880/22004/16669/98932/72333/233335/11472/118449/68810/20271/22003/11465	13
CC	GO:0034358	plasma lipoprotein particle	5/401	34/23177	0.000278312	0.0045019	0.00335872	11816/12759/16956/20208/20209	5
CC	GO:1990777	lipoprotein particle	5/401	34/23177	0.000278312	0.0045019	0.00335872	11816/12759/16956/20208/20209	5
CC	GO:0031091	platelet alpha granule	4/401	19/23177	0.000278468	0.0045019	0.00335872	20692/110135/99571/14067	4
CC	GO:0032994	protein-lipid complex	5/401	37/23177	0.000417835	0.00648481	0.00483809	11816/12759/16956/20208/20209	5
CC	GO:0005882	intermediate filament	9/401	130/23177	0.000443699	0.00662136	0.00493997	16682/16667/16668/16669/110308/233335/16664/109620/22352	9
CC	GO:0098858	actin-based cell projection	12/401	224/23177	0.000563439	0.00780915	0.00582614	14726/72333/110935/11830/140476/140474/13860/19126/11472/18826/69538/12349	12
CC	GO:0072562	blood microparticle	3/401	10/23177	0.000563547	0.00780915	0.00582614	110135/99571/15439	3
CC	GO:0030141	secretory granule	17/401	404/23177	0.000738464	0.00981756	0.00732455	20692/110135/99571/17002/214704/50722/59012/27410/16590/76486/12389/19339/14067/13614/15893/69540/13036	17
CC	GO:0005903	brush border	9/401	140/23177	0.000759089	0.00981756	0.00732455	17880/70737/12491/14275/26357/13860/17904/19126/20522	9
CC	GO:0045111	intermediate filament cytoskeleton	10/401	171/23177	0.000821568	0.0102829	0.00767169	16682/16667/16668/16669/110308/233335/16664/20201/109620/22352	10
CC	GO:0043235	receptor complex	17/401	414/23177	0.00096551	0.0112147	0.00836692	20411/14183/12491/269275/14397/16590/19713/13860/16164/18414/14809/22041/223272/22354/14254/21814/243961	17
CC	GO:0034364	high-density lipoprotein particle	4/401	26/23177	0.000976121	0.0112147	0.00836692	11816/12759/20208/20209	4
CC	GO:0030659	cytoplasmic vesicle membrane	15/401	342/23177	0.00098626	0.0112147	0.00836692	20692/105853/20927/110935/11830/89867/59012/27410/97086/12389/19339/22041/15893/56807/229521	15
CC	GO:0030672	synaptic vesicle membrane	8/401	118/23177	0.00104717	0.0112147	0.00836692	105853/20927/110935/97086/19339/15893/56807/229521	8
CC	GO:0099501	exocytic vesicle membrane	8/401	118/23177	0.00104717	0.0112147	0.00836692	105853/20927/110935/97086/19339/15893/56807/229521	8
CC	GO:0045121	membrane raft	16/401	381/23177	0.00106944	0.0112147	0.00836692	105853/20411/14726/12406/16534/12491/259300/19713/11931/12389/13388/26357/12306/80794/268706/20271	16
CC	GO:0098857	membrane microdomain	16/401	382/23177	0.00109898	0.0112211	0.0083717	105853/20411/14726/12406/16534/12491/259300/19713/11931/12389/13388/26357/12306/80794/268706/20271	16
CC	GO:0034706	sodium channel complex	4/401	27/23177	0.00113037	0.0112457	0.00839007	20272/20266/14809/20271	4
CC	GO:0030658	transport vesicle membrane	9/401	149/23177	0.00118048	0.0114506	0.00854292	105853/20927/110935/89867/97086/19339/15893/56807/229521	9
CC	GO:0030016	myofibril	11/401	215/23177	0.00137162	0.0129802	0.00968407	22004/16669/98932/72333/233335/11472/118449/68810/20271/22003/11465	11
CC	GO:0055037	recycling endosome	9/401	154/23177	0.00148591	0.013727	0.0102412	17002/259300/98878/11307/53868/22041/56807/19329/229521	9
CC	GO:0030018	Z disc	8/401	127/23177	0.00167834	0.0151441	0.0112985	16669/98932/72333/233335/11472/118449/68810/20271	8
CC	GO:0030017	sarcomere	10/401	191/23177	0.00188758	0.016645	0.0124183	22004/16669/98932/72333/233335/11472/118449/68810/20271/22003	10
CC	GO:0012506	vesicle membrane	15/401	368/23177	0.00202334	0.0174457	0.0130157	20692/105853/20927/110935/11830/89867/59012/27410/97086/12389/19339/22041/15893/56807/229521	15
CC	GO:0005884	actin filament	8/401	132/23177	0.00214079	0.0180571	0.0134718	14623/22004/109624/72333/18826/22240/22003/11465	8
CC	GO:0060076	excitatory synapse	6/401	78/23177	0.00232661	0.0192069	0.0143296	72333/14183/20743/245537/229521/243961	6
CC	GO:0098862	cluster of actin-based cell projections	10/401	201/23177	0.00273651	0.0221201	0.0165031	17880/70737/12491/140476/14275/26357/13860/17904/19126/20522	10
CC	GO:0001518	voltage-gated sodium channel complex	3/401	17/23177	0.00291865	0.0231109	0.0172423	20272/20266/20271	3
CC	GO:0031674	I band	8/401	140/23177	0.00308296	0.0236032	0.0176096	16669/98932/72333/233335/11472/118449/68810/20271	8
CC	GO:0150034	distal axon	15/401	385/23177	0.00310249	0.0236032	0.0176096	17755/12934/72333/12759/16574/12424/12672/277360/14809/19339/22240/18667/229521/12890/11465	15
CC	GO:0043034	costamere	3/401	19/23177	0.00405392	0.0302485	0.0225674	16669/233335/11465	3
CC	GO:0014704	intercalated disc	5/401	63/23177	0.00467179	0.034201	0.0255162	20266/11931/109620/13506/20271	5
CC	GO:0043195	terminal bouton	6/401	91/23177	0.0050095	0.0359942	0.026854	12934/12424/14809/19339/229521/12890	6
CC	GO:0045095	keratin filament	4/401	42/23177	0.00588218	0.0414961	0.0309588	16682/16668/110308/16664	4
CC	GO:0070382	exocytic vesicle	11/401	263/23177	0.00637311	0.0441566	0.0329437	105853/20927/110935/20743/97086/19339/22240/15893/56807/80976/229521	11
CC	GO:0043679	axon terminus	9/401	193/23177	0.00664139	0.0452081	0.0337282	12934/12424/12672/14809/19339/18667/229521/12890/11465	9
CC	GO:0005901	caveola	6/401	97/23177	0.00681536	0.045527	0.0339662	20411/12491/259300/11931/12389/20271	6
CC	GO:0030133	transport vesicle	13/401	342/23177	0.0069576	0.045527	0.0339662	105853/20927/110935/89867/20743/12111/97086/19339/22240/15893/56807/80976/229521	13
CC	GO:0005865	striated muscle thin filament	3/401	23/23177	0.00704026	0.045527	0.0339662	22004/11472/22003	3
MF	GO:0005201	extracellular matrix structural constituent	15/389	150/22682	4.95974e-08	3.05024e-05	2.6365e-05	20692/12827/110135/50706/99571/12826/12821/18295/231470/12111/140474/12840/50530/12818/12950	15
MF	GO:0005539	glycosaminoglycan binding	17/389	217/22682	2.31914e-07	7.13137e-05	6.16404e-05	14314/50706/19242/319476/11816/14183/17002/16956/67896/20208/192199/12111/11504/22240/21814/12950/16005	17
MF	GO:0008201	heparin binding	14/389	159/22682	6.67702e-07	0.000129991	0.000112359	14314/50706/19242/319476/11816/14183/17002/16956/67896/20208/192199/11504/21814/16005	14
MF	GO:1901681	sulfur compound binding	18/389	265/22682	8.4547e-07	0.000129991	0.000112359	14314/14663/50706/19242/319476/11816/14183/17002/16956/67896/20208/14313/192199/17001/11504/22240/21814/16005	18
MF	GO:0050839	cell adhesion molecule binding	17/389	287/22682	1.06201e-05	0.00130627	0.00112908	53624/20750/110135/14663/50706/19242/99571/27375/17470/109620/19126/23964/12560/18826/223272/245537/68810	17
MF	GO:0008307	structural constituent of muscle	5/389	20/22682	1.81315e-05	0.00185848	0.00160639	17880/16669/233335/17904/68810	5
MF	GO:0097110	scaffold protein binding	8/389	73/22682	3.54053e-05	0.00311061	0.00268867	16668/110308/13388/109620/22352/245537/20271/243961	8
MF	GO:0061134	peptidase regulator activity	15/389	258/22682	4.32396e-05	0.00327363	0.00282958	12991/14038/67701/17002/12406/21859/22373/20732/21857/71856/12389/20716/12306/20714/13036	15
MF	GO:0019838	growth factor binding	11/389	147/22682	4.83172e-05	0.00327363	0.00282958	19242/16008/12826/14183/12491/269275/18414/14254/21814/20271/16005	11
MF	GO:0015267	channel activity	21/389	464/22682	5.85528e-05	0.00327363	0.00282958	14623/12740/14619/20927/667742/16534/11830/20272/80797/14397/20266/171382/227632/12306/209195/14809/70357/20271/74424/211480/229927	21
MF	GO:0022803	passive transmembrane transporter activity	21/389	464/22682	5.85528e-05	0.00327363	0.00282958	14623/12740/14619/20927/667742/16534/11830/20272/80797/14397/20266/171382/227632/12306/209195/14809/70357/20271/74424/211480/229927	21
MF	GO:0004866	endopeptidase inhibitor activity	13/389	212/22682	8.11694e-05	0.00415993	0.00359566	12991/14038/67701/17002/12406/21859/22373/20732/21857/71856/20716/12306/20714	13
MF	GO:0030414	peptidase inhibitor activity	13/389	219/22682	0.000112586	0.00532621	0.00460374	12991/14038/67701/17002/12406/21859/22373/20732/21857/71856/20716/12306/20714	13
MF	GO:0042626	ATPase-coupled transmembrane transporter activity	7/389	65/22682	0.000122356	0.00537491	0.00464584	20927/19300/27410/11307/11931/26357/76408	7
MF	GO:0061135	endopeptidase regulator activity	13/389	225/22682	0.000147376	0.00604243	0.00522281	12991/14038/67701/17002/12406/21859/22373/20732/21857/71856/20716/12306/20714	13
MF	GO:0140359	ABC-type transporter activity	4/389	17/22682	0.000169862	0.00652906	0.00564343	27410/11307/26357/76408	4
MF	GO:0003779	actin binding	19/389	437/22682	0.000218334	0.00789854	0.00682715	14623/107589/17880/22004/12797/21345/17755/237860/109624/72333/21961/12798/13860/11472/18826/118449/68810/69538/22003	19
MF	GO:0015399	primary active transmembrane transporter activity	7/389	72/22682	0.000233664	0.00798354	0.00690062	20927/19300/27410/11307/11931/26357/76408	7
MF	GO:0005216	ion channel activity	18/389	418/22682	0.000356551	0.011541	0.00997554	12740/20927/667742/16534/20272/80797/14397/20266/171382/227632/12306/209195/14809/70357/20271/74424/211480/229927	18
MF	GO:0004867	serine-type endopeptidase inhibitor activity	9/389	129/22682	0.000392944	0.012083	0.010444	14038/67701/12406/22373/20732/71856/20716/12306/20714	9
MF	GO:0046873	metal ion transmembrane transporter activity	18/389	426/22682	0.000446223	0.013068	0.0112954	20927/224079/16534/20272/20266/171382/227632/11931/97086/72027/12306/14809/22041/105727/70357/20271/20522/211480	18
MF	GO:0008559	ABC-type xenobiotic transporter activity	3/389	10/22682	0.000549197	0.0153526	0.0132701	27410/26357/76408	3
MF	GO:0005125	cytokine activity	12/389	229/22682	0.000632887	0.0169228	0.0146274	20750/11839/57266/56069/387510/21857/77125/93672/13614/22419/14566/69583	12
MF	GO:0022836	gated channel activity	14/389	323/22682	0.00147742	0.036058	0.031167	667742/16534/80797/14397/20266/171382/227632/209195/14809/70357/20271/74424/211480/229927	14
MF	GO:0030021	extracellular matrix structural constituent conferring compression resistance	3/389	14/22682	0.00158303	0.036058	0.031167	18295/12111/12950	3
MF	GO:0044548	S100 protein binding	3/389	14/22682	0.00158303	0.036058	0.031167	20200/20203/12306	3
MF	GO:0048185	activin binding	3/389	14/22682	0.00158303	0.036058	0.031167	269275/14313/21814	3
MF	GO:0019215	intermediate filament binding	3/389	15/22682	0.00195377	0.0415687	0.0359301	233335/16664/22352	3
MF	GO:0019199	transmembrane receptor protein kinase activity	6/389	77/22682	0.00208404	0.0415687	0.0359301	14183/269275/16590/19713/14254/21814	6
MF	GO:0038024	cargo receptor activity	6/389	77/22682	0.00208404	0.0415687	0.0359301	214531/50528/17533/12491/14275/96875	6
MF	GO:0033612	receptor serine/threonine kinase binding	4/389	32/22682	0.00209533	0.0415687	0.0359301	269275/17130/12389/14566	4

## Sheet: KEGG_result
ID	Description	GeneRatio	BgRatio	pvalue	p.adjust	qvalue	geneID	Count
mmu04530	Tight junction	16/190	167/8943	4.60777e-07	0.000110126	0.000105736	53624/17880/12739/12740/98932/70737/242653/27375/58187/218518/73608/54420/12737/17904/18260/11465	16
mmu04670	Leukocyte transendothelial migration	11/190	118/8943	3.94206e-05	0.00471076	0.00452299	53624/12739/12740/98932/242653/58187/54420/12737/234779/18260/11465	11
mmu04514	Cell adhesion molecules	12/190	174/8943	0.000324024	0.0258139	0.024785	53624/12739/12740/14663/242653/58187/667977/54420/12737/12560/245537/18260	12
mmu02010	ABC transporters	6/190	50/8943	0.000620629	0.0370826	0.0356045	20927/19300/27410/11307/26357/76408	6
